# Supplementary material for: 1-(3-Benzyl-4,6-dibenz­yloxy-2-hy­droxy­phen­yl)ethanone
Source: Acta Crystallogr Sect E Struct Rep Online. 2012 Sep 5;68(Pt 10):o2863. doi: 10.1107/S160053681203588X (PMC3470220; doi:10.1107/S160053681203588X)
Supplement: Supplementary file 1 [file e-68-o2863-sup1.cif]

##############################################################################
#                                                                            #
# This CIF contains the data in a paper accepted for publication in          #
# Acta Crystallographica Section E. It conforms to the requirements of       #
# Notes for Authors for Acta Crystallographica Section E, and has been       #
# peer reviewed under the auspices of the IUCr Commission on Journals.       #
#                                                                            #
# Full details of the Crystallographic Information File format               #
# are given in the paper "The Crystallographic Information File (CIF):       #
# a New Standard Archive File for Crystallography" by S. R. Hall, F. H.      #
# Allen and I. D. Brown [Acta Cryst. (1991), A47, 655-685].                  #
#                                                                            #
# The current version of the core CIF dictionary is obtainable from          #
# ftp://ftp.iucr.org/pub/cif_core.dic.                                       #
#                                                                            #
# Software is freely available for graphical display of the structure(s)     #
# in this CIF. For information consult the CIF software page                 #
# http://www.iucr.org/resources/cif/software.                                #
#                                                                            #
# This file may be used for bona fide research purposes within the           #
# scientific community so long as proper attribution is given to the journal # 
# article from which it was obtained.                                        #
#                                                                            #
##############################################################################
data_global
_audit_creation_method     'WinGX routine CIF_UPDATE'
_audit_conform_dict_name     cif_core.dic
_audit_conform_dict_version     2.3
_journal_date_recd_electronic     2012-08-13
_journal_date_accepted     2012-08-15
_journal_name_full     'Acta Crystallographica, Section E'
_journal_year     2012
_journal_volume     68
_journal_issue     10
_journal_page_first     o2863
_journal_page_last     o2863
_journal_paper_category     QO
_journal_paper_doi     10.1107/S160053681203588X
_journal_coeditor_code     NG5288
_publ_contact_author_name     'Hill, Tania N.'
_publ_contact_author_address
;
Department of Chemistry
University of the Free State
PO Box 339
Bloemfontein
9300
South Africa
;
_publ_contact_author_email     tania.hill@gmail.com
_publ_contact_author_fax     '+27(0)514446384'
_publ_contact_author_phone     '+27(0)514017130'
_publ_section_title
;
1-(3-Benzyl-4,6-dibenzyloxy-2-hydroxyphenyl)ethanone
;
loop_
    _publ_author_name
    _publ_author_footnote
    _publ_author_address
    'Hill, Tania N.' .
;
Department of Chemistry
University of the Free State
PO Box 339
Bloemfontein 9300
South Africa
;
    'Kuo, C.-M.' .
;
Department of Chemistry
University of the Free State
PO Box 339
Bloemfontein 9300
South Africa
;
    'Bezuidenhoudt, Barend C. B.' .
;
Department of Chemistry
University of the Free State
PO Box 339
Bloemfontein 9300
South Africa
;
data_I
_audit_creation_method     'WinGX routine CIF_UPDATE'
_chemical_name_systematic
;
1-(3-Benzyl-4,6-dibenzyloxy-2-hydroxyphenyl)ethanone
;
_chemical_formula_moiety     'C29 H26 O4'
_chemical_formula_sum     'C29 H26 O4'
_chemical_formula_iupac     'C29 H26 O4'
_chemical_formula_weight     438.5
_symmetry_cell_setting     triclinic
_symmetry_space_group_name_H-M     'P -1'
_symmetry_space_group_name_Hall     '-P 1'
loop_
    _symmetry_equiv_pos_as_xyz
    'x, y, z'
    '-x, -y, -z'
_cell_length_a     8.2349(5)
_cell_length_b     10.5411(7)
_cell_length_c     13.5115(9)
_cell_angle_alpha     93.412(3)
_cell_angle_beta     94.139(3)
_cell_angle_gamma     105.102(3)
_cell_volume     1125.66(13)
_cell_formula_units_Z     2
_cell_measurement_reflns_used     5873
_cell_measurement_theta_min     2.42
_cell_measurement_theta_max     28.06
_cell_measurement_temperature     100(2)
_exptl_crystal_description     'plate'
_exptl_crystal_colour     'colourless'
_exptl_crystal_size_max     0.39
_exptl_crystal_size_mid     0.12
_exptl_crystal_size_min     0.03
_exptl_crystal_density_diffrn     1.294
_exptl_crystal_density_method     'not measured'
_exptl_crystal_F_000     464
_exptl_absorpt_coefficient_mu     0.085
_exptl_absorpt_correction_type     multi-scan
_exptl_absorpt_process_details
;
(SADABS; Bruker, 2004)
;
_exptl_absorpt_correction_T_min     0.9675
_exptl_absorpt_correction_T_max     0.9974
_diffrn_ambient_temperature     100(2)
_diffrn_radiation_type     MoK\a
_diffrn_radiation_wavelength     0.71073
_diffrn_radiation_source     'sealed tube'
_diffrn_radiation_monochromator     'graphite'
_diffrn_measurement_device_type     'Bruker X8 APEXII 4K KappaCCD'
_diffrn_measurement_method     '\f and \w scans'
_diffrn_detector_area_resol_mean     512
_diffrn_reflns_number     22325
_diffrn_reflns_av_R_equivalents     0.0322
_diffrn_reflns_theta_min     2.01
_diffrn_reflns_theta_max     28.32
_diffrn_reflns_theta_full     28.32
_diffrn_measured_fraction_theta_max     0.987
_diffrn_measured_fraction_theta_full     0.987
_diffrn_reflns_limit_h_min     -10
_diffrn_reflns_limit_h_max     9
_diffrn_reflns_limit_k_min     -14
_diffrn_reflns_limit_k_max     13
_diffrn_reflns_limit_l_min     -17
_diffrn_reflns_limit_l_max     17
_diffrn_standards_number     0
_diffrn_standards_interval_count     0
_diffrn_standards_decay_%     0
_reflns_number_total     5521
_reflns_number_gt     4071
_reflns_threshold_expression     I>2\s(I)
_refine_ls_structure_factor_coef     Fsqd
_refine_ls_matrix_type     full
_refine_ls_R_factor_gt     0.0429
_refine_ls_wR_factor_ref     0.1073
_refine_ls_goodness_of_fit_ref     1.03
_refine_ls_restrained_S_all     1.03
_refine_ls_number_reflns     5521
_refine_ls_number_parameters     300
_refine_ls_number_restraints     0
_refine_ls_hydrogen_treatment     constr
_refine_ls_weighting_scheme     calc
_refine_ls_weighting_details
         'calc w=1/[\s^2^(Fo^2^)+(0.0463P)^2^+0.2817P] where P=(Fo^2^+2Fc^2^)/3'
_refine_ls_shift/su_max     0.001
_refine_diff_density_max     0.31
_refine_diff_density_min     -0.219
_refine_ls_extinction_method     none
loop_
    _atom_type_symbol
    _atom_type_description
    _atom_type_scat_dispersion_real
    _atom_type_scat_dispersion_imag
    _atom_type_scat_source
    C C 0.0033 0.0016 'International Tables Vol C Tables 4.2.6.8 and 6.1.1.4'
    H H 0 0 'International Tables Vol C Tables 4.2.6.8 and 6.1.1.4'
    O O 0.0106 0.006 'International Tables Vol C Tables 4.2.6.8 and 6.1.1.4'
_computing_data_collection     'APEX2 (Bruker, 2005)'
_computing_cell_refinement     'SAINT-Plus (Bruker, 2004)'
_computing_data_reduction     'SAINT-Plus (Bruker, 2004)'
_computing_structure_solution     'SHELXS97 (Sheldrick, 2008)'
_computing_structure_refinement     'SHELXL97 (Sheldrick, 2008)'
_computing_molecular_graphics     'DIAMOND (Brandenburg & Putz, 2005)'
_computing_publication_material     'WinGX (Farrugia, 1999)'
loop_
    _atom_site_type_symbol
    _atom_site_label
    _atom_site_fract_x
    _atom_site_fract_y
    _atom_site_fract_z
    _atom_site_U_iso_or_equiv
    _atom_site_adp_type
    _atom_site_calc_flag
    _atom_site_refinement_flags
    _atom_site_occupancy
    _atom_site_disorder_assembly
    _atom_site_disorder_group
    C C1 0.43123(15) 1.16936(12) 1.05832(9) 0.0158(3) Uani d . 1 . .
    C C2 0.43202(14) 1.13497(12) 0.95515(9) 0.0154(3) Uani d . 1 . .
    C C3 0.30811(15) 1.01942(12) 0.91394(9) 0.0151(3) Uani d . 1 . .
    C C4 0.19200(14) 0.94574(12) 0.97185(9) 0.0158(3) Uani d . 1 . .
    H H4 0.1099 0.8689 0.9431 0.019 Uiso calc R 1 . .
    C C5 0.19676(14) 0.98530(12) 1.07249(9) 0.0152(3) Uani d . 1 . .
    C C6 0.31383(15) 1.09821(12) 1.11786(9) 0.0153(3) Uani d . 1 . .
    C C22 0.55812(15) 1.21880(12) 0.89903(10) 0.0170(3) Uani d . 1 . .
    C C23 0.56585(17) 1.19593(13) 0.78917(10) 0.0215(3) Uani d . 1 . .
    H H23A 0.6572 1.2653 0.7672 0.032 Uiso calc R 1 . .
    H H23B 0.4581 1.1976 0.7541 0.032 Uiso calc R 1 . .
    H H23C 0.5873 1.1099 0.7744 0.032 Uiso calc R 1 . .
    C C31 0.22496(15) 0.85555(13) 0.66335(9) 0.0194(3) Uani d . 1 . .
    C C32 0.27035(17) 0.74395(14) 0.63042(11) 0.0254(3) Uani d . 1 . .
    H H32 0.2723 0.6771 0.6743 0.031 Uiso calc R 1 . .
    C C33 0.3130(2) 0.72889(16) 0.53403(12) 0.0343(4) Uani d . 1 . .
    H H33 0.3438 0.6518 0.5121 0.041 Uiso calc R 1 . .
    C C34 0.3109(2) 0.82508(17) 0.46990(12) 0.0418(4) Uani d . 1 . .
    H H34 0.3415 0.8151 0.404 0.05 Uiso calc R 1 . .
    C C35 0.2642(3) 0.93618(17) 0.50191(12) 0.0454(5) Uani d . 1 . .
    H H35 0.2619 1.0026 0.4577 0.054 Uiso calc R 1 . .
    C C36 0.2208(2) 0.95114(15) 0.59800(11) 0.0329(4) Uani d . 1 . .
    H H36 0.1879 1.0276 0.6193 0.039 Uiso calc R 1 . .
    C C37 0.18315(16) 0.87355(13) 0.76859(10) 0.0210(3) Uani d . 1 . .
    H H37A 0.0707 0.8907 0.7697 0.025 Uiso calc R 1 . .
    H H37B 0.182 0.7934 0.8035 0.025 Uiso calc R 1 . .
    C C51 -0.11328(15) 0.72877(12) 1.18251(10) 0.0167(3) Uani d . 1 . .
    C C52 -0.25410(16) 0.62077(13) 1.16099(10) 0.0213(3) Uani d . 1 . .
    H H52 -0.2897 0.5881 1.0937 0.026 Uiso calc R 1 . .
    C C53 -0.34264(17) 0.56061(13) 1.23669(11) 0.0250(3) Uani d . 1 . .
    H H53 -0.4384 0.4872 1.2212 0.03 Uiso calc R 1 . .
    C C54 -0.29123(17) 0.60767(13) 1.33487(11) 0.0247(3) Uani d . 1 . .
    H H54 -0.3526 0.5674 1.3868 0.03 Uiso calc R 1 . .
    C C55 -0.15038(17) 0.71347(13) 1.35738(10) 0.0241(3) Uani d . 1 . .
    H H55 -0.114 0.7449 1.4248 0.029 Uiso calc R 1 . .
    C C56 -0.06189(16) 0.77387(13) 1.28112(10) 0.0210(3) Uani d . 1 . .
    H H56 0.0345 0.8466 1.2969 0.025 Uiso calc R 1 . .
    C C57 -0.02121(15) 0.79066(12) 1.09773(9) 0.0167(3) Uani d . 1 . .
    H H57A 0.0447 0.7329 1.07 0.02 Uiso calc R 1 . .
    H H57B -0.1032 0.8025 1.0441 0.02 Uiso calc R 1 . .
    C C61 0.25514(15) 1.26065(12) 1.25126(9) 0.0171(3) Uani d . 1 . .
    C C62 0.23856(17) 1.29554(13) 1.35037(10) 0.0237(3) Uani d . 1 . .
    H H62 0.2714 1.2461 1.401 0.028 Uiso calc R 1 . .
    C C63 0.17508(19) 1.40109(14) 1.37632(11) 0.0299(3) Uani d . 1 . .
    H H63 0.1636 1.4227 1.4443 0.036 Uiso calc R 1 . .
    C C64 0.12837(18) 1.47526(14) 1.30383(11) 0.0281(3) Uani d . 1 . .
    H H64 0.0845 1.5475 1.3217 0.034 Uiso calc R 1 . .
    C C65 0.14603(17) 1.44345(13) 1.20536(11) 0.0240(3) Uani d . 1 . .
    H H65 0.115 1.4943 1.1552 0.029 Uiso calc R 1 . .
    C C66 0.20922(15) 1.33692(12) 1.17949(10) 0.0194(3) Uani d . 1 . .
    H H66 0.2211 1.316 1.1115 0.023 Uiso calc R 1 . .
    C C67 0.32122(16) 1.14155(12) 1.22660(9) 0.0179(3) Uani d . 1 . .
    H H67A 0.4402 1.1616 1.255 0.022 Uiso calc R 1 . .
    H H67B 0.2559 1.0666 1.2604 0.022 Uiso calc R 1 . .
    O O1 0.54647(11) 1.27487(9) 1.10477(7) 0.0203(2) Uani d . 1 . .
    H H1 0.6119 1.3115 1.0638 0.03 Uiso calc R 1 . .
    O O2 0.66614(11) 1.31535(9) 0.94318(7) 0.0221(2) Uani d . 1 . .
    O O3 0.31270(10) 0.98499(8) 0.81615(6) 0.0183(2) Uani d . 1 . .
    O O5 0.08963(10) 0.91597(8) 1.13482(6) 0.0175(2) Uani d . 1 . .
loop_
    _atom_site_aniso_label
    _atom_site_aniso_U_11
    _atom_site_aniso_U_22
    _atom_site_aniso_U_33
    _atom_site_aniso_U_12
    _atom_site_aniso_U_13
    _atom_site_aniso_U_23
    C1 0.0144(5) 0.0145(6) 0.0184(7) 0.0044(5) 0.0002(5) 0.0005(5)
    C2 0.0146(5) 0.0159(6) 0.0166(6) 0.0053(5) 0.0023(5) 0.0019(5)
    C3 0.0151(5) 0.0172(6) 0.0144(6) 0.0069(5) 0.0015(5) 0.0017(5)
    C4 0.0146(5) 0.0152(6) 0.0174(7) 0.0042(5) 0.0006(5) 0.0002(5)
    C5 0.0136(5) 0.0171(6) 0.0166(7) 0.0059(5) 0.0029(5) 0.0043(5)
    C6 0.0164(6) 0.0161(6) 0.0147(6) 0.0065(5) 0.0010(5) 0.0017(5)
    C22 0.0159(6) 0.0158(6) 0.0207(7) 0.0062(5) 0.0026(5) 0.0034(5)
    C23 0.0237(6) 0.0194(6) 0.0206(7) 0.0026(5) 0.0074(5) 0.0034(5)
    C31 0.0176(6) 0.0210(6) 0.0161(7) 0.0004(5) -0.0009(5) -0.0019(5)
    C32 0.0279(7) 0.0228(7) 0.0239(8) 0.0055(6) -0.0016(6) -0.0016(6)
    C33 0.0367(8) 0.0356(9) 0.0286(9) 0.0099(7) 0.0021(7) -0.0130(7)
    C34 0.0515(10) 0.0480(10) 0.0176(8) -0.0010(8) 0.0087(7) -0.0076(7)
    C35 0.0760(13) 0.0357(9) 0.0200(8) 0.0061(9) 0.0027(8) 0.0075(7)
    C36 0.0527(10) 0.0259(8) 0.0208(8) 0.0129(7) -0.0005(7) 0.0005(6)
    C37 0.0188(6) 0.0218(7) 0.0182(7) -0.0010(5) 0.0005(5) -0.0022(5)
    C51 0.0160(6) 0.0157(6) 0.0203(7) 0.0067(5) 0.0034(5) 0.0039(5)
    C52 0.0211(6) 0.0182(6) 0.0238(7) 0.0041(5) 0.0016(5) 0.0014(5)
    C53 0.0220(6) 0.0177(6) 0.0345(8) 0.0022(5) 0.0061(6) 0.0054(6)
    C54 0.0285(7) 0.0213(7) 0.0284(8) 0.0088(6) 0.0137(6) 0.0109(6)
    C55 0.0317(7) 0.0227(7) 0.0196(7) 0.0082(6) 0.0066(6) 0.0039(6)
    C56 0.0227(6) 0.0188(6) 0.0205(7) 0.0028(5) 0.0039(5) 0.0032(5)
    C57 0.0157(6) 0.0156(6) 0.0174(7) 0.0017(5) 0.0016(5) 0.0001(5)
    C61 0.0153(6) 0.0157(6) 0.0180(7) 0.0001(5) 0.0022(5) 0.0000(5)
    C62 0.0291(7) 0.0227(7) 0.0190(7) 0.0058(6) 0.0029(5) 0.0021(5)
    C63 0.0416(8) 0.0260(7) 0.0230(8) 0.0094(6) 0.0105(6) -0.0022(6)
    C64 0.0322(8) 0.0185(7) 0.0355(9) 0.0078(6) 0.0120(6) 0.0006(6)
    C65 0.0229(7) 0.0189(7) 0.0300(8) 0.0041(5) 0.0036(6) 0.0055(6)
    C66 0.0188(6) 0.0199(6) 0.0181(7) 0.0025(5) 0.0030(5) 0.0011(5)
    C67 0.0196(6) 0.0181(6) 0.0157(7) 0.0044(5) 0.0010(5) 0.0013(5)
    O1 0.0191(4) 0.0186(5) 0.0192(5) -0.0016(3) 0.0028(4) -0.0012(4)
    O2 0.0206(5) 0.0203(5) 0.0223(5) -0.0003(4) 0.0031(4) 0.0018(4)
    O3 0.0182(4) 0.0204(5) 0.0131(5) 0.0000(3) 0.0027(3) -0.0016(4)
    O5 0.0176(4) 0.0169(4) 0.0157(5) -0.0001(3) 0.0033(3) 0.0016(3)
_geom_special_details
;
All e.s.d.'s (except the e.s.d. in the dihedral angle between two l.s. planes)
are estimated using the full covariance matrix. The cell e.s.d.'s are taken
into account individually in the estimation of e.s.d.'s in distances, angles
and torsion angles; correlations between e.s.d.'s in cell parameters are only
used when they are defined by crystal symmetry. An approximate (isotropic)
treatment of cell e.s.d.'s is used for estimating e.s.d.'s involving l.s.
planes.
;
loop_
    _geom_bond_atom_site_label_1
    _geom_bond_atom_site_label_2
    _geom_bond_site_symmetry_2
    _geom_bond_distance
    _geom_bond_publ_flag
    C1 O1 . 1.3462(14) ?
    C1 C6 . 1.3966(17) ?
    C1 C2 . 1.4202(17) ?
    C2 C3 . 1.4228(16) ?
    C2 C22 . 1.4660(17) ?
    C3 O3 . 1.3551(15) ?
    C3 C4 . 1.3867(17) ?
    C4 C5 . 1.3931(17) ?
    C4 H4 . 0.95 ?
    C5 O5 . 1.3661(14) ?
    C5 C6 . 1.3970(16) ?
    C6 C67 . 1.5046(17) ?
    C22 O2 . 1.2499(15) ?
    C22 C23 . 1.4983(18) ?
    C23 H23A . 0.98 ?
    C23 H23B . 0.98 ?
    C23 H23C . 0.98 ?
    C31 C32 . 1.3829(19) ?
    C31 C36 . 1.384(2) ?
    C31 C37 . 1.4997(18) ?
    C32 C33 . 1.384(2) ?
    C32 H32 . 0.95 ?
    C33 C34 . 1.375(2) ?
    C33 H33 . 0.95 ?
    C34 C35 . 1.380(2) ?
    C34 H34 . 0.95 ?
    C35 C36 . 1.382(2) ?
    C35 H35 . 0.95 ?
    C36 H36 . 0.95 ?
    C37 O3 . 1.4454(14) ?
    C37 H37A . 0.99 ?
    C37 H37B . 0.99 ?
    C51 C56 . 1.3852(18) ?
    C51 C52 . 1.3962(17) ?
    C51 C57 . 1.5064(17) ?
    C52 C53 . 1.3870(19) ?
    C52 H52 . 0.95 ?
    C53 C54 . 1.384(2) ?
    C53 H53 . 0.95 ?
    C54 C55 . 1.3843(19) ?
    C54 H54 . 0.95 ?
    C55 C56 . 1.3938(18) ?
    C55 H55 . 0.95 ?
    C56 H56 . 0.95 ?
    C57 O5 . 1.4339(14) ?
    C57 H57A . 0.99 ?
    C57 H57B . 0.99 ?
    C61 C66 . 1.3885(18) ?
    C61 C62 . 1.3933(18) ?
    C61 C67 . 1.5217(18) ?
    C62 C63 . 1.3846(19) ?
    C62 H62 . 0.95 ?
    C63 C64 . 1.383(2) ?
    C63 H63 . 0.95 ?
    C64 C65 . 1.380(2) ?
    C64 H64 . 0.95 ?
    C65 C66 . 1.3920(19) ?
    C65 H65 . 0.95 ?
    C66 H66 . 0.95 ?
    C67 H67A . 0.99 ?
    C67 H67B . 0.99 ?
    O1 H1 . 0.84 ?
loop_
    _geom_angle_atom_site_label_1
    _geom_angle_atom_site_label_2
    _geom_angle_atom_site_label_3
    _geom_angle_site_symmetry_1
    _geom_angle_site_symmetry_3
    _geom_angle
    _geom_angle_publ_flag
    O1 C1 C6 . . 115.78(11) ?
    O1 C1 C2 . . 120.94(11) ?
    C6 C1 C2 . . 123.28(11) ?
    C1 C2 C3 . . 116.48(11) ?
    C1 C2 C22 . . 118.76(11) ?
    C3 C2 C22 . . 124.76(11) ?
    O3 C3 C4 . . 122.45(11) ?
    O3 C3 C2 . . 116.19(10) ?
    C4 C3 C2 . . 121.34(11) ?
    C3 C4 C5 . . 119.44(11) ?
    C3 C4 H4 . . 120.3 ?
    C5 C4 H4 . . 120.3 ?
    O5 C5 C4 . . 122.82(11) ?
    O5 C5 C6 . . 114.76(11) ?
    C4 C5 C6 . . 122.40(11) ?
    C1 C6 C5 . . 117.01(11) ?
    C1 C6 C67 . . 119.98(11) ?
    C5 C6 C67 . . 122.97(11) ?
    O2 C22 C2 . . 119.75(11) ?
    O2 C22 C23 . . 116.79(11) ?
    C2 C22 C23 . . 123.46(11) ?
    C22 C23 H23A . . 109.5 ?
    C22 C23 H23B . . 109.5 ?
    H23A C23 H23B . . 109.5 ?
    C22 C23 H23C . . 109.5 ?
    H23A C23 H23C . . 109.5 ?
    H23B C23 H23C . . 109.5 ?
    C32 C31 C36 . . 118.94(13) ?
    C32 C31 C37 . . 120.53(12) ?
    C36 C31 C37 . . 120.53(12) ?
    C31 C32 C33 . . 120.51(14) ?
    C31 C32 H32 . . 119.7 ?
    C33 C32 H32 . . 119.7 ?
    C34 C33 C32 . . 120.27(15) ?
    C34 C33 H33 . . 119.9 ?
    C32 C33 H33 . . 119.9 ?
    C33 C34 C35 . . 119.57(15) ?
    C33 C34 H34 . . 120.2 ?
    C35 C34 H34 . . 120.2 ?
    C34 C35 C36 . . 120.26(16) ?
    C34 C35 H35 . . 119.9 ?
    C36 C35 H35 . . 119.9 ?
    C35 C36 C31 . . 120.44(15) ?
    C35 C36 H36 . . 119.8 ?
    C31 C36 H36 . . 119.8 ?
    O3 C37 C31 . . 106.67(10) ?
    O3 C37 H37A . . 110.4 ?
    C31 C37 H37A . . 110.4 ?
    O3 C37 H37B . . 110.4 ?
    C31 C37 H37B . . 110.4 ?
    H37A C37 H37B . . 108.6 ?
    C56 C51 C52 . . 118.79(12) ?
    C56 C51 C57 . . 122.41(11) ?
    C52 C51 C57 . . 118.80(11) ?
    C53 C52 C51 . . 120.78(13) ?
    C53 C52 H52 . . 119.6 ?
    C51 C52 H52 . . 119.6 ?
    C54 C53 C52 . . 119.87(12) ?
    C54 C53 H53 . . 120.1 ?
    C52 C53 H53 . . 120.1 ?
    C53 C54 C55 . . 119.98(12) ?
    C53 C54 H54 . . 120 ?
    C55 C54 H54 . . 120 ?
    C54 C55 C56 . . 120.00(13) ?
    C54 C55 H55 . . 120 ?
    C56 C55 H55 . . 120 ?
    C51 C56 C55 . . 120.58(12) ?
    C51 C56 H56 . . 119.7 ?
    C55 C56 H56 . . 119.7 ?
    O5 C57 C51 . . 108.42(10) ?
    O5 C57 H57A . . 110 ?
    C51 C57 H57A . . 110 ?
    O5 C57 H57B . . 110 ?
    C51 C57 H57B . . 110 ?
    H57A C57 H57B . . 108.4 ?
    C66 C61 C62 . . 117.80(12) ?
    C66 C61 C67 . . 123.21(11) ?
    C62 C61 C67 . . 118.99(12) ?
    C63 C62 C61 . . 121.13(13) ?
    C63 C62 H62 . . 119.4 ?
    C61 C62 H62 . . 119.4 ?
    C64 C63 C62 . . 120.33(13) ?
    C64 C63 H63 . . 119.8 ?
    C62 C63 H63 . . 119.8 ?
    C65 C64 C63 . . 119.43(13) ?
    C65 C64 H64 . . 120.3 ?
    C63 C64 H64 . . 120.3 ?
    C64 C65 C66 . . 120.09(13) ?
    C64 C65 H65 . . 120 ?
    C66 C65 H65 . . 120 ?
    C61 C66 C65 . . 121.21(12) ?
    C61 C66 H66 . . 119.4 ?
    C65 C66 H66 . . 119.4 ?
    C6 C67 C61 . . 116.24(11) ?
    C6 C67 H67A . . 108.2 ?
    C61 C67 H67A . . 108.2 ?
    C6 C67 H67B . . 108.2 ?
    C61 C67 H67B . . 108.2 ?
    H67A C67 H67B . . 107.4 ?
    C1 O1 H1 . . 109.5 ?
    C3 O3 C37 . . 118.66(9) ?
    C5 O5 C57 . . 118.65(9) ?
loop_
    _geom_torsion_atom_site_label_1
    _geom_torsion_atom_site_label_2
    _geom_torsion_atom_site_label_3
    _geom_torsion_atom_site_label_4
    _geom_torsion_site_symmetry_1
    _geom_torsion_site_symmetry_2
    _geom_torsion_site_symmetry_3
    _geom_torsion_site_symmetry_4
    _geom_torsion
    _geom_torsion_publ_flag
    O1 C1 C2 C3 . . . . 178.13(11) ?
    C6 C1 C2 C3 . . . . -1.90(18) ?
    O1 C1 C2 C22 . . . . -1.70(17) ?
    C6 C1 C2 C22 . . . . 178.27(11) ?
    C1 C2 C3 O3 . . . . -178.13(10) ?
    C22 C2 C3 O3 . . . . 1.69(18) ?
    C1 C2 C3 C4 . . . . 0.70(17) ?
    C22 C2 C3 C4 . . . . -179.48(12) ?
    O3 C3 C4 C5 . . . . 178.61(11) ?
    C2 C3 C4 C5 . . . . -0.14(18) ?
    C3 C4 C5 O5 . . . . -178.20(11) ?
    C3 C4 C5 C6 . . . . 0.70(18) ?
    O1 C1 C6 C5 . . . . -177.61(11) ?
    C2 C1 C6 C5 . . . . 2.42(18) ?
    O1 C1 C6 C67 . . . . 0.22(17) ?
    C2 C1 C6 C67 . . . . -179.75(11) ?
    O5 C5 C6 C1 . . . . 177.20(10) ?
    C4 C5 C6 C1 . . . . -1.78(18) ?
    O5 C5 C6 C67 . . . . -0.56(17) ?
    C4 C5 C6 C67 . . . . -179.54(11) ?
    C1 C2 C22 O2 . . . . 2.78(18) ?
    C3 C2 C22 O2 . . . . -177.04(12) ?
    C1 C2 C22 C23 . . . . -177.02(12) ?
    C3 C2 C22 C23 . . . . 3.16(19) ?
    C36 C31 C32 C33 . . . . 0.8(2) ?
    C37 C31 C32 C33 . . . . -178.39(13) ?
    C31 C32 C33 C34 . . . . 0.1(2) ?
    C32 C33 C34 C35 . . . . -0.7(3) ?
    C33 C34 C35 C36 . . . . 0.4(3) ?
    C34 C35 C36 C31 . . . . 0.5(3) ?
    C32 C31 C36 C35 . . . . -1.1(2) ?
    C37 C31 C36 C35 . . . . 178.08(14) ?
    C32 C31 C37 O3 . . . . 114.05(13) ?
    C36 C31 C37 O3 . . . . -65.12(16) ?
    C56 C51 C52 C53 . . . . 0.88(19) ?
    C57 C51 C52 C53 . . . . 179.95(12) ?
    C51 C52 C53 C54 . . . . -0.1(2) ?
    C52 C53 C54 C55 . . . . -0.9(2) ?
    C53 C54 C55 C56 . . . . 1.0(2) ?
    C52 C51 C56 C55 . . . . -0.74(19) ?
    C57 C51 C56 C55 . . . . -179.78(12) ?
    C54 C55 C56 C51 . . . . -0.2(2) ?
    C56 C51 C57 O5 . . . . -14.90(16) ?
    C52 C51 C57 O5 . . . . 166.07(11) ?
    C66 C61 C62 C63 . . . . 1.32(19) ?
    C67 C61 C62 C63 . . . . -178.38(13) ?
    C61 C62 C63 C64 . . . . -0.7(2) ?
    C62 C63 C64 C65 . . . . -0.2(2) ?
    C63 C64 C65 C66 . . . . 0.5(2) ?
    C62 C61 C66 C65 . . . . -1.04(18) ?
    C67 C61 C66 C65 . . . . 178.65(12) ?
    C64 C65 C66 C61 . . . . 0.2(2) ?
    C1 C6 C67 C61 . . . . 76.07(15) ?
    C5 C6 C67 C61 . . . . -106.24(14) ?
    C66 C61 C67 C6 . . . . -7.73(17) ?
    C62 C61 C67 C6 . . . . 171.96(11) ?
    C4 C3 O3 C37 . . . . 5.21(17) ?
    C2 C3 O3 C37 . . . . -175.98(11) ?
    C31 C37 O3 C3 . . . . -177.49(10) ?
    C4 C5 O5 C57 . . . . 6.31(17) ?
    C6 C5 O5 C57 . . . . -172.67(10) ?
    C51 C57 O5 C5 . . . . 174.63(10) ?
loop_
    _geom_hbond_atom_site_label_D
    _geom_hbond_atom_site_label_H
    _geom_hbond_atom_site_label_A
    _geom_hbond_site_symmetry_A
    _geom_hbond_distance_DH
    _geom_hbond_distance_HA
    _geom_hbond_distance_DA
    _geom_hbond_angle_DHA
    C56 H56 O5 . 0.95 2.39 2.7282(15) 100.7
    C67 H67B O5 . 0.99 2.34 2.7882(15) 106.4
    O1 H1 O2 . 0.84 1.72 2.4744(13) 148.2
    C57 H57A O2 2_677 0.99 2.58 3.4592(16) 148.4
    C23 H23B Cg3 2_577 0.98 2.83 3.6790(16) 145
    C57 H57B Cg1 2_577 0.99 2.64 3.5106(14) 146
_iucr_refine_instructions_details
;
TITL 12Hek2_0m in P-1
CELL  0.71073   8.2349  10.5411  13.5115   93.412   94.139  105.102
ZERR     2.00   0.0005   0.0007   0.0009    0.003    0.003    0.003
LATT   1
SFAC  C    H    O
UNIT  58   52   8
MERG   2
OMIT    -4.00 180.00
EQIV $1 -x+1, -y+2, -z+2
HTAB C56 O5
HTAB C67 O5
HTAB O1 O2
HTAB C57 O2_$1
FMAP   2
PLAN    5
SIZE     0.03   0.12   0.39
ACTA
BOND   $H
CONF
LIST   4
L.S.  16
TEMP  -173.20
WGHT    0.046300    0.281700
FVAR       0.17052
C1    1    0.431226    1.169360    1.058319    11.00000    0.01443    0.01452 =
         0.01844    0.00052    0.00018    0.00439
C2    1    0.432021    1.134972    0.955147    11.00000    0.01461    0.01593 =
         0.01661    0.00185    0.00226    0.00525
C3    1    0.308106    1.019419    0.913944    11.00000    0.01512    0.01724 =
         0.01441    0.00166    0.00147    0.00691
C4    1    0.192000    0.945741    0.971851    11.00000    0.01464    0.01515 =
         0.01742    0.00022    0.00063    0.00422
AFIX  43
H4    2    0.109910    0.868938    0.943138    11.00000   -1.20000
AFIX   0
C5    1    0.196758    0.985303    1.072486    11.00000    0.01360    0.01713 =
         0.01658    0.00426    0.00292    0.00593
C6    1    0.313828    1.098211    1.117857    11.00000    0.01637    0.01612 =
         0.01473    0.00171    0.00097    0.00651
C22   1    0.558122    1.218799    0.899033    11.00000    0.01593    0.01579 =
         0.02074    0.00345    0.00256    0.00622
C23   1    0.565854    1.195935    0.789165    11.00000    0.02369    0.01943 =
         0.02058    0.00341    0.00737    0.00255
AFIX 137
H23A  2    0.657190    1.265347    0.767205    11.00000   -1.50000
H23B  2    0.458148    1.197600    0.754054    11.00000   -1.50000
H23C  2    0.587282    1.109903    0.774374    11.00000   -1.50000
AFIX   0
C31   1    0.224960    0.855547    0.663354    11.00000    0.01762    0.02099 =
         0.01606   -0.00186   -0.00089    0.00041
C32   1    0.270355    0.743946    0.630419    11.00000    0.02793    0.02276 =
         0.02392   -0.00162   -0.00158    0.00552
AFIX  43
H32   2    0.272290    0.677104    0.674303    11.00000   -1.20000
AFIX   0
C33   1    0.312980    0.728891    0.534029    11.00000    0.03671    0.03561 =
         0.02860   -0.01303    0.00209    0.00987
AFIX  43
H33   2    0.343771    0.651781    0.512077    11.00000   -1.20000
AFIX   0
C34   1    0.310949    0.825083    0.469899    11.00000    0.05149    0.04795 =
         0.01761   -0.00761    0.00868   -0.00102
AFIX  43
H34   2    0.341508    0.815144    0.403983    11.00000   -1.20000
AFIX   0
C35   1    0.264222    0.936179    0.501915    11.00000    0.07601    0.03566 =
         0.02002    0.00745    0.00272    0.00611
AFIX  43
H35   2    0.261881    1.002621    0.457727    11.00000   -1.20000
AFIX   0
C36   1    0.220827    0.951140    0.598005    11.00000    0.05267    0.02590 =
         0.02078    0.00051   -0.00048    0.01286
AFIX  43
H36   2    0.187940    1.027551    0.619341    11.00000   -1.20000
AFIX   0
C37   1    0.183147    0.873548    0.768593    11.00000    0.01885    0.02178 =
         0.01817   -0.00216    0.00049   -0.00103
AFIX  23
H37A  2    0.070668    0.890725    0.769740    11.00000   -1.20000
H37B  2    0.181952    0.793399    0.803499    11.00000   -1.20000
AFIX   0
C51   1   -0.113283    0.728771    1.182511    11.00000    0.01600    0.01572 =
         0.02029    0.00390    0.00339    0.00668
C52   1   -0.254101    0.620767    1.160994    11.00000    0.02113    0.01825 =
         0.02378    0.00139    0.00164    0.00414
AFIX  43
H52   2   -0.289691    0.588102    1.093715    11.00000   -1.20000
AFIX   0
C53   1   -0.342637    0.560607    1.236690    11.00000    0.02202    0.01769 =
         0.03446    0.00539    0.00610    0.00221
AFIX  43
H53   2   -0.438363    0.487247    1.221191    11.00000   -1.20000
AFIX   0
C54   1   -0.291235    0.607673    1.334868    11.00000    0.02854    0.02126 =
         0.02836    0.01093    0.01374    0.00879
AFIX  43
H54   2   -0.352601    0.567382    1.386780    11.00000   -1.20000
AFIX   0
C55   1   -0.150378    0.713473    1.357381    11.00000    0.03165    0.02272 =
         0.01956    0.00392    0.00664    0.00823
AFIX  43
H55   2   -0.114023    0.744911    1.424811    11.00000   -1.20000
AFIX   0
C56   1   -0.061894    0.773874    1.281122    11.00000    0.02270    0.01883 =
         0.02054    0.00318    0.00393    0.00281
AFIX  43
H56   2    0.034504    0.846612    1.296914    11.00000   -1.20000
AFIX   0
C57   1   -0.021215    0.790657    1.097732    11.00000    0.01570    0.01557 =
         0.01737    0.00007    0.00161    0.00169
AFIX  23
H57A  2    0.044703    0.732911    1.069986    11.00000   -1.20000
H57B  2   -0.103161    0.802530    1.044115    11.00000   -1.20000
AFIX   0
C61   1    0.255141    1.260651    1.251261    11.00000    0.01527    0.01565 =
         0.01800    0.00004    0.00225    0.00014
C62   1    0.238558    1.295536    1.350373    11.00000    0.02906    0.02272 =
         0.01898    0.00210    0.00293    0.00584
AFIX  43
H62   2    0.271363    1.246057    1.401019    11.00000   -1.20000
AFIX   0
C63   1    0.175080    1.401090    1.376318    11.00000    0.04162    0.02600 =
         0.02301   -0.00223    0.01048    0.00937
AFIX  43
H63   2    0.163563    1.422663    1.444265    11.00000   -1.20000
AFIX   0
C64   1    0.128369    1.475257    1.303831    11.00000    0.03216    0.01852 =
         0.03547    0.00055    0.01201    0.00777
AFIX  43
H64   2    0.084491    1.547491    1.321669    11.00000   -1.20000
AFIX   0
C65   1    0.146034    1.443447    1.205359    11.00000    0.02292    0.01891 =
         0.03003    0.00554    0.00360    0.00410
AFIX  43
H65   2    0.115035    1.494313    1.155151    11.00000   -1.20000
AFIX   0
C66   1    0.209217    1.336923    1.179493    11.00000    0.01875    0.01990 =
         0.01810    0.00111    0.00305    0.00249
AFIX  43
H66   2    0.221135    1.316025    1.111494    11.00000   -1.20000
AFIX   0
C67   1    0.321217    1.141554    1.226599    11.00000    0.01957    0.01810 =
         0.01568    0.00129    0.00104    0.00445
AFIX  23
H67A  2    0.440194    1.161640    1.255015    11.00000   -1.20000
H67B  2    0.255901    1.066559    1.260427    11.00000   -1.20000
AFIX   0
O1    3    0.546470    1.274867    1.104767    11.00000    0.01914    0.01864 =
         0.01924   -0.00121    0.00279   -0.00159
AFIX 147
H1    2    0.611868    1.311459    1.063788    11.00000   -1.50000
AFIX   0
O2    3    0.666140    1.315349    0.943178    11.00000    0.02061    0.02034 =
         0.02233    0.00180    0.00309   -0.00031
O3    3    0.312697    0.984991    0.816152    11.00000    0.01822    0.02036 =
         0.01312   -0.00158    0.00267    0.00004
O5    3    0.089630    0.915973    1.134817    11.00000    0.01763    0.01685 =
         0.01570    0.00158    0.00331   -0.00011
HKLF    4
REM  12Hek2_0m in P-1
REM R1 =  0.0429 for   4071 Fo > 4sig(Fo)  and  0.0660 for all   5521 data
REM    300 parameters refined using      0 restraints
END
WGHT      0.0463      0.2817
REM Highest difference peak  0.310,  deepest hole -0.219,  1-sigma level  0.045
Q1    1   0.3099  1.1213  1.1655  11.00000  0.05    0.31
Q2    1   0.2443  1.0555  1.0982  11.00000  0.05    0.29
Q3    1   0.4709  1.1805  0.9238  11.00000  0.05    0.28
Q4    1   0.4099  1.1591  1.0022  11.00000  0.05    0.27
Q5    1   0.3396  1.1546  1.0828  11.00000  0.05    0.27
;
