# Supplementary material for: 1-(3-Benzyl-4,6-dibenz­yloxy-2-hy­droxy­phen­yl)ethanone
Source: Acta Crystallogr Sect E Struct Rep Online. 2012 Sep 5;68(Pt 10):o2863. doi: 10.1107/S160053681203588X (PMC3470220; doi:10.1107/S160053681203588X)
Supplement: Supplementary file 2 [file e-68-o2863-Isup2.hkl]

#
# h,k,l, Fc-squared, Fo-squared, sigma(Fo-squared) and status flag
#
data_I
_shelx_title ' 12Hek2_0m in P-1'
_shelx_refln_list_code          4
_shelx_F_calc_maximum      185.84
_exptl_crystal_F_000       464.00
_reflns_d_resolution_high  0.7491
 
loop_
 _symmetry_equiv_pos_as_xyz
 'x, y, z'
 '-x, -y, -z'
 
_cell_length_a     8.2349
_cell_length_b    10.5411
_cell_length_c    13.5115
_cell_angle_alpha  93.412
_cell_angle_beta   94.139
_cell_angle_gamma 105.102
 
_shelx_F_squared_multiplier     1.000
 
loop_
 _refln_index_h
 _refln_index_k
 _refln_index_l
 _refln_F_squared_calc
 _refln_F_squared_meas
 _refln_F_squared_sigma
 _refln_observed_status
   1   0   0      158.94      142.75      1.93 o
   2   0   0    10938.20    10631.48     87.83 o
   3   0   0        5.60        8.54      2.62 o
   4   0   0       66.81       68.30      1.46 o
   5   0   0      276.61      291.90      3.94 o
   6   0   0        1.43        1.59      0.99 o
   7   0   0      136.72      137.18      3.34 o
   8   0   0      571.30      592.52      8.99 o
   9   0   0      328.90      316.22      8.75 o
  10   0   0        0.64       -5.16      4.13 o
 -10   1   0      297.87      325.33     13.76 o
  -9   1   0      132.62      131.18      6.20 o
  -8   1   0      150.12      159.51      6.06 o
  -7   1   0      170.05      174.09      3.77 o
  -6   1   0        0.00       -0.84      1.01 o
  -5   1   0        1.73        2.39      0.93 o
  -4   1   0      385.92      412.37      3.46 o
  -3   1   0       35.12       41.32      1.48 o
  -2   1   0      829.23      802.01      4.65 o
  -1   1   0        0.06       -1.10      0.55 o
   0   1   0     3673.57     3482.66     18.11 o
   1   1   0      594.32      568.27      4.35 o
   2   1   0     2924.86     2880.87     29.86 o
   3   1   0      239.52      226.96      4.43 o
   4   1   0      113.74       99.24      2.11 o
   5   1   0        1.06        1.16      0.90 o
   6   1   0       52.18       51.37      1.91 o
   7   1   0       39.36       40.02      2.05 o
   8   1   0      823.61      826.36     10.56 o
   9   1   0        0.13       -0.20      2.39 o
  10   1   0       46.44       45.74      6.88 o
 -10   2   0      395.22      396.67     11.06 o
  -9   2   0       49.77       53.33      4.74 o
  -8   2   0        0.01       -1.56      2.23 o
  -7   2   0        1.65        3.65      1.82 o
  -6   2   0       72.74       84.86      2.24 o
  -5   2   0       25.94       27.91      1.32 o
  -4   2   0       13.57       15.58      0.91 o
  -3   2   0      680.30      707.71      5.61 o
  -2   2   0    11321.47    11216.00     65.31 o
  -1   2   0     2809.16     2668.00     15.04 o
   0   2   0     2012.12     1836.28     10.54 o
   1   2   0     9435.40     9065.71     65.80 o
   2   2   0      493.20      514.05      4.65 o
   3   2   0      931.97      967.60     10.39 o
   4   2   0      973.42      943.48     13.25 o
   5   2   0        1.75        1.22      1.06 o
   6   2   0      515.54      525.15      6.49 o
   7   2   0      259.90      253.53      4.42 o
   8   2   0       35.38       37.26      3.08 o
   9   2   0       21.90       22.96      7.76 o
  10   2   0       24.94       10.32      5.50 o
 -10   3   0      128.84      124.33      6.81 o
  -9   3   0       11.57       12.26      3.38 o
  -8   3   0       42.35       46.47      4.49 o
  -7   3   0       31.30       31.12      3.28 o
  -6   3   0      227.11      248.61      4.60 o
  -5   3   0      309.53      318.52      3.83 o
  -4   3   0      312.88      322.61      4.05 o
  -3   3   0       49.26       54.65      1.59 o
  -2   3   0    19910.39    19662.46    111.01 o
  -1   3   0      316.82      326.35      3.08 o
   0   3   0      109.69      115.09      1.84 o
   1   3   0       61.93       56.52      1.51 o
   2   3   0       46.95       68.21      2.02 o
   3   3   0       29.28       31.47      1.42 o
   4   3   0      157.80      151.03      3.04 o
   5   3   0        1.12        2.29      1.05 o
   6   3   0      734.56      750.31      8.55 o
   7   3   0      519.73      508.39     12.27 o
   8   3   0        3.95        5.18      1.45 o
   9   3   0        9.67        4.23      7.57 o
 -10   4   0        0.64       -0.29      2.85 o
  -9   4   0        5.31        7.57      3.40 o
  -8   4   0       27.87       27.43      4.01 o
  -7   4   0       15.03       13.44      2.67 o
  -6   4   0        0.19        0.76      1.05 o
  -5   4   0       21.51       23.21      1.50 o
  -4   4   0      117.39      117.98      3.27 o
  -3   4   0      285.48      286.64      4.29 o
  -2   4   0       45.59       40.00      1.47 o
  -1   4   0      904.07      844.98      6.56 o
   0   4   0      699.39      673.68      5.88 o
   1   4   0     1300.42     1371.90     10.83 o
   2   4   0       24.20       30.61      1.52 o
   3   4   0      191.91      196.98      3.76 o
   4   4   0      141.85      157.28      3.45 o
   5   4   0      222.19      231.53      4.86 o
   6   4   0        2.10        1.58      1.17 o
   7   4   0      200.63      189.55      4.81 o
   8   4   0        1.91       -0.66      1.45 o
   9   4   0        0.20       -9.10      8.77 o
 -10   5   0        2.56        2.60      3.05 o
  -9   5   0       54.95       48.84      4.36 o
  -8   5   0       41.42       39.85      3.77 o
  -7   5   0        4.17        2.28      1.77 o
  -6   5   0       48.13       54.22      2.43 o
  -5   5   0      201.40      211.20      4.01 o
  -4   5   0      986.40      982.25     10.77 o
  -3   5   0      333.80      334.37      6.35 o
  -2   5   0      693.33      760.44      5.89 o
  -1   5   0      234.95      237.82      3.79 o
   0   5   0       17.40       14.84      1.25 o
   1   5   0        4.98        5.09      0.97 o
   2   5   0      186.51      216.82      3.43 o
   3   5   0       42.90       38.01      2.27 o
   4   5   0        7.75        7.40      1.48 o
   5   5   0      538.61      501.57      7.18 o
   6   5   0        0.86        1.75      1.61 o
   7   5   0      126.84      136.78      4.51 o
   8   5   0       69.59       67.93      3.56 o
 -10   6   0       14.10        9.98      6.02 o
  -9   6   0      109.69      103.82      7.53 o
  -8   6   0       28.70       29.78      4.99 o
  -7   6   0        2.58        4.71      2.27 o
  -6   6   0      283.42      309.52      6.13 o
  -5   6   0      554.27      545.81      7.60 o
  -4   6   0      214.60      233.87      4.29 o
  -3   6   0        2.47        0.52      1.18 o
  -2   6   0       33.16       29.30      1.99 o
  -1   6   0     1044.16     1104.54     10.91 o
   0   6   0       79.10       91.33      2.61 o
   1   6   0        6.78        7.79      1.34 o
   2   6   0        2.02        3.82      1.03 o
   3   6   0       65.62       58.93      2.98 o
   4   6   0      122.43      124.16      3.79 o
   5   6   0        3.35        5.93      3.38 o
   6   6   0        0.18        0.01      2.13 o
   7   6   0       15.55        6.75      2.63 o
   8   6   0       72.00       82.24      5.69 o
 -10   7   0        1.50        1.38      5.16 o
  -9   7   0       77.42       79.16      9.80 o
  -8   7   0       11.35       16.56      4.81 o
  -7   7   0        3.17       -0.38      2.17 o
  -6   7   0      123.34      131.48      5.76 o
  -5   7   0       21.99       20.25      2.19 o
  -4   7   0      289.43      306.86      5.51 o
  -3   7   0      277.36      265.07      5.10 o
  -2   7   0      124.90      136.15      4.05 o
  -1   7   0      988.57      972.29     12.70 o
   0   7   0      499.71      528.77      7.00 o
   1   7   0        0.02        0.22      1.08 o
   2   7   0      612.94      606.07      8.55 o
   3   7   0      142.51      129.07      6.10 o
   4   7   0        7.71        6.86      2.11 o
   5   7   0       20.31       24.58      2.94 o
   6   7   0      104.10      102.53      5.10 o
   7   7   0       31.93       41.43      3.82 o
 -10   8   0        7.63       13.07      5.85 o
  -9   8   0       28.44       32.33      7.57 o
  -8   8   0        2.24       -3.44      4.13 o
  -7   8   0        6.76       11.79      3.87 o
  -6   8   0      289.88      257.20      8.07 o
  -5   8   0       72.38       71.89      3.86 o
  -4   8   0       27.91       22.26      2.27 o
  -3   8   0      143.53      146.95      4.58 o
  -2   8   0      105.20      114.51      3.95 o
  -1   8   0        2.50        2.74      1.28 o
   0   8   0        7.71        8.23      1.62 o
   1   8   0        0.27        2.24      1.27 o
   2   8   0       30.77       27.01      3.25 o
   3   8   0       49.84       41.50      3.60 o
   4   8   0       88.80       76.47      4.56 o
   5   8   0       32.57       31.37      3.37 o
   6   8   0       20.45       21.27      3.12 o
   7   8   0      125.17      135.10      6.85 o
  -9   9   0        0.04        1.03      4.81 o
  -8   9   0      115.04      135.15     12.38 o
  -7   9   0      154.73      155.10     11.69 o
  -6   9   0        0.18        2.24      3.16 o
  -5   9   0       12.12        9.96      2.35 o
  -4   9   0        0.57       -0.96      1.61 o
  -3   9   0      691.81      699.54      9.59 o
  -2   9   0       13.09       10.47      1.88 o
  -1   9   0        5.27        7.39      1.73 o
   0   9   0       37.10       38.04      2.61 o
   1   9   0       11.63       11.29      2.53 o
   2   9   0      135.16      138.64      5.86 o
   3   9   0       10.73        9.61      2.61 o
   4   9   0      139.21      130.44      6.08 o
   5   9   0        0.09       -1.36      2.37 o
   6   9   0      274.99      288.83      9.63 o
  -9  10   0       22.00       25.45      7.22 o
  -8  10   0       35.51       31.30      7.22 o
  -7  10   0      147.34      112.46     11.35 o
  -6  10   0       58.49       59.74      6.41 o
  -5  10   0        1.11       -3.98      2.43 o
  -4  10   0       44.89       43.83      4.69 o
  -3  10   0      118.07      125.88      6.91 o
  -2  10   0        2.52        3.30      2.23 o
  -1  10   0       19.16       22.83      2.93 o
   0  10   0        0.82        0.27      2.46 o
   1  10   0       19.67       16.24      3.43 o
   2  10   0       98.65       88.51      6.30 o
   3  10   0        0.08       -0.02      2.84 o
   4  10   0       66.81       66.30     10.32 o
   5  10   0       59.15       73.29      6.16 o
  -8  11   0      128.89      135.84     13.07 o
  -7  11   0        4.23       17.88      5.85 o
  -6  11   0       29.72       37.35      5.68 o
  -5  11   0      118.39      117.92     10.37 o
  -4  11   0       23.22       20.83      3.52 o
  -3  11   0       42.79       34.53      3.86 o
  -2  11   0       78.48       77.48      5.00 o
  -1  11   0       14.74       13.70      3.92 o
   0  11   0        9.30        4.97      3.14 o
   1  11   0       30.54       17.33      3.90 o
   2  11   0       22.21       17.03      3.95 o
   3  11   0       40.82       45.52      5.44 o
   4  11   0      112.89      128.77     12.55 o
  -7  12   0       44.85       62.59      9.97 o
  -6  12   0        0.17       -5.85      3.47 o
  -5  12   0      162.10      143.68     12.58 o
  -4  12   0        2.91        4.32      3.87 o
  -3  12   0        2.70       -3.51      4.22 o
  -2  12   0        0.84        2.19      3.40 o
  -1  12   0        2.26        1.40      3.21 o
   0  12   0       24.70       27.67      4.65 o
   1  12   0       14.92        8.90      3.85 o
   2  12   0       16.92       17.73      4.28 o
  -6  13   0       13.32        5.82      4.54 o
  -5  13   0        0.87       -2.06      6.19 o
  -4  13   0       78.34       85.82     38.17 o
  -3  13   0        1.65       -6.45      6.20 o
  -2  13   0        2.08        0.70      4.02 o
  -1  13   0        8.79        4.48      4.05 o
   0  13   0        2.95       -1.60      3.57 o
   1  13   0        1.30       -2.29      3.41 o
  -3  14   0       36.83        8.57     27.86 o
   2 -14   1       90.01       88.58      9.03 o
   3 -14   1        9.18       24.07      8.94 o
  -1 -13   1        3.40        0.99      3.84 o
   0 -13   1       32.76       38.37      5.64 o
   1 -13   1       11.94       -1.62      3.75 o
   2 -13   1       32.30       39.54      6.75 o
   3 -13   1        0.01      -11.69      8.74 o
   4 -13   1        5.43        6.19      6.88 o
   5 -13   1       19.86        8.70     38.17 o
   6 -13   1        3.88        4.93      4.54 o
  -3 -12   1        3.17        7.17      3.81 o
  -2 -12   1       25.79       26.86      4.86 o
  -1 -12   1        0.41       -0.86      3.16 o
   0 -12   1        0.10       -2.74      3.10 o
   1 -12   1        5.56        5.94      3.79 o
   2 -12   1       75.50       95.77     13.95 o
   3 -12   1       19.21       10.96      7.40 o
   4 -12   1      169.26      167.52     12.07 o
   5 -12   1      189.68      216.71     16.20 o
   6 -12   1      149.89      167.20     10.57 o
   7 -12   1        6.93       11.69      6.53 o
  -4 -11   1      164.72      189.93      9.21 o
  -3 -11   1       12.44       10.21      4.17 o
  -2 -11   1       66.88       66.38      6.04 o
  -1 -11   1      186.38      187.49     12.13 o
   0 -11   1       25.98       18.95      4.12 o
   1 -11   1       23.59       17.13      3.82 o
   2 -11   1        7.92        7.34      3.54 o
   3 -11   1        0.18       -2.86      2.45 o
   4 -11   1        8.20        8.58      2.93 o
   5 -11   1      201.54      200.36     14.06 o
   6 -11   1        9.30       12.82      4.45 o
   7 -11   1       23.64       11.00      5.85 o
   8 -11   1        0.49        4.81      5.85 o
  -5 -10   1       17.35       15.23      3.99 o
  -4 -10   1        0.24       -1.72      4.86 o
  -3 -10   1        9.30        4.84      3.43 o
  -2 -10   1      237.14      230.55      8.91 o
  -1 -10   1      135.80      134.98      7.48 o
   0 -10   1       44.92       39.53      4.53 o
   1 -10   1        0.90       -0.75      1.98 o
   2 -10   1       17.01       16.55      2.78 o
   3 -10   1       67.64       65.46      5.55 o
   4 -10   1       22.37       16.01      3.11 o
   5 -10   1       92.72       89.68      6.19 o
   6 -10   1        6.14        3.52      8.08 o
   7 -10   1        2.12        2.75      5.50 o
   8 -10   1      106.40       72.22     10.32 o
   9 -10   1       36.10       26.14      7.57 o
  -6  -9   1        7.49       17.48      3.34 o
  -5  -9   1       41.26       41.86      4.46 o
  -4  -9   1       47.80       43.91      4.03 o
  -3  -9   1       41.24       37.21      3.61 o
  -2  -9   1       73.97       81.01      6.04 o
  -1  -9   1        4.57        2.88      2.09 o
   0  -9   1     1123.20     1093.45     12.52 o
   1  -9   1       13.92       12.81      1.96 o
   2  -9   1      666.83      649.05      9.97 o
   3  -9   1      175.29      175.44      4.91 o
   4  -9   1      133.13      133.96      4.57 o
   5  -9   1       32.74       35.02      3.67 o
   6  -9   1      149.27      138.65      8.32 o
   7  -9   1       19.93       18.57      6.19 o
   8  -9   1       27.56       29.92      7.22 o
   9  -9   1        9.88       12.72      6.19 o
  -7  -8   1       16.17       14.48      3.49 o
  -6  -8   1        2.26        1.57      2.32 o
  -5  -8   1       50.53       52.79      3.91 o
  -4  -8   1       83.22       74.81      4.45 o
  -3  -8   1       24.46       20.81      2.74 o
  -2  -8   1       36.20       31.05      3.14 o
  -1  -8   1      412.29      404.83      6.71 o
   0  -8   1      114.05      117.92      3.62 o
   1  -8   1       17.26       18.13      1.92 o
   2  -8   1        0.30       -1.08      1.33 o
   3  -8   1      133.51      131.36      4.07 o
   4  -8   1      297.45      288.50      5.83 o
   5  -8   1      237.40      238.79      6.01 o
   6  -8   1      656.34      637.19     21.82 o
   7  -8   1      117.69      113.25      8.12 o
   8  -8   1       31.02       32.33      7.22 o
   9  -8   1        9.66        6.88      5.85 o
  10  -8   1        1.40        7.22      5.85 o
  -7  -7   1        0.12        1.83      2.29 o
  -6  -7   1       11.00       11.35      2.44 o
  -5  -7   1       68.88       74.01      4.18 o
  -4  -7   1        7.19        6.65      2.05 o
  -3  -7   1      288.08      297.65      6.96 o
  -2  -7   1        3.02        0.55      1.24 o
  -1  -7   1       86.40       79.37      3.15 o
   0  -7   1       16.23       20.92      1.71 o
   1  -7   1       30.13       25.78      2.02 o
   2  -7   1       10.82        8.34      1.62 o
   3  -7   1      141.73      158.56      4.13 o
   4  -7   1      233.97      240.83      5.50 o
   5  -7   1       11.33        6.35      1.96 o
   6  -7   1      413.68      405.43      8.49 o
   7  -7   1       11.49       11.48      2.97 o
   8  -7   1       12.60       19.76      4.25 o
   9  -7   1        5.20        6.92      4.11 o
  10  -7   1       15.08        9.63      5.85 o
  -8  -6   1       12.38        8.08      9.63 o
  -7  -6   1        4.84        5.67      2.00 o
  -6  -6   1       76.35       73.90      6.00 o
  -5  -6   1        1.62        0.56      1.72 o
  -4  -6   1      329.16      301.23      5.75 o
  -3  -6   1      220.26      221.67      4.81 o
  -2  -6   1      140.69      144.36      2.99 o
  -1  -6   1       21.59       20.78      2.65 o
   0  -6   1      249.61      240.22      4.03 o
   1  -6   1       89.49       99.03      2.82 o
   2  -6   1       87.25       85.97      3.05 o
   3  -6   1        0.03        0.57      1.03 o
   4  -6   1        2.63        2.40      1.52 o
   5  -6   1       23.53       27.41      2.34 o
   6  -6   1       99.57      101.45      4.25 o
   7  -6   1       67.97       67.85      4.03 o
   8  -6   1        0.11        0.05      2.44 o
   9  -6   1       67.29       50.57      4.62 o
  10  -6   1        7.97        1.29      4.01 o
  -8  -5   1       64.58       55.80      5.37 o
  -7  -5   1      420.14      402.91      7.74 o
  -6  -5   1       27.23       27.94      2.36 o
  -5  -5   1       96.36       93.42      4.60 o
  -4  -5   1      928.78      917.46     10.55 o
  -3  -5   1      416.53      418.13      6.26 o
  -2  -5   1        2.13        3.83      0.99 o
  -1  -5   1      312.46      316.22      4.71 o
   0  -5   1       50.84       51.89      2.53 o
   1  -5   1       75.78       70.27      2.22 o
   2  -5   1      448.65      461.02      4.95 o
   3  -5   1     1488.77     1541.70     11.11 o
   4  -5   1     7368.16     7593.63     48.20 o
   5  -5   1       12.88       14.04      1.68 o
   6  -5   1       74.61       78.16      2.97 o
   7  -5   1      161.48      165.05      5.85 o
   8  -5   1      151.05      151.33      7.53 o
   9  -5   1        2.98        0.61      3.22 o
  10  -5   1       28.26       29.46      4.23 o
  -9  -4   1       91.47       72.91      6.53 o
  -8  -4   1       62.44       67.07      2.69 o
  -7  -4   1       70.23       58.20      2.81 o
  -6  -4   1      137.87      146.73      3.84 o
  -5  -4   1      194.83      193.05      3.77 o
  -4  -4   1       15.67       16.80      2.00 o
  -3  -4   1       85.70       72.58      3.30 o
  -2  -4   1       62.48       58.15      1.77 o
  -1  -4   1      315.20      295.62      3.81 o
   0  -4   1      356.08      330.64      3.58 o
   1  -4   1      938.71      891.24      6.58 o
   2  -4   1       42.87       42.20      1.41 o
   3  -4   1      270.10      280.71      3.89 o
   4  -4   1     2566.71     2704.55     20.33 o
   5  -4   1       32.90       34.12      2.22 o
   6  -4   1       36.48       37.22      2.14 o
   7  -4   1        4.40        4.56      2.90 o
   8  -4   1       86.26       79.11      5.95 o
   9  -4   1        7.28        6.19      3.61 o
  10  -4   1       10.29       19.25      6.02 o
  -9  -3   1        0.09       -5.16      3.10 o
  -8  -3   1      151.76      156.18      3.28 o
  -7  -3   1      121.54      130.09      3.59 o
  -6  -3   1     2748.73     2678.61     23.03 o
  -5  -3   1       21.84       20.15      1.25 o
  -4  -3   1      336.61      346.90      4.49 o
  -3  -3   1      369.71      386.18      5.43 o
  -2  -3   1      710.41      699.93      6.67 o
  -1  -3   1       30.04       33.53      1.09 o
   0  -3   1      566.98      555.33      4.36 o
   1  -3   1     2612.46     2552.44     14.67 o
   2  -3   1     3899.70     3905.09     20.51 o
   3  -3   1       58.03       51.94      1.66 o
   4  -3   1      384.65      385.42      4.72 o
   5  -3   1       38.60       41.75      1.63 o
   6  -3   1       35.61       45.47      3.13 o
   7  -3   1       25.18       25.68      5.50 o
   8  -3   1       34.78       28.84      6.88 o
   9  -3   1       32.02       22.45      4.11 o
  10  -3   1      284.33      294.10     10.49 o
 -10  -2   1        7.71        1.38      4.47 o
  -9  -2   1        2.99        1.87      1.62 o
  -8  -2   1       19.37       18.89      4.06 o
  -7  -2   1      264.67      264.40      4.17 o
  -6  -2   1      328.33      341.30      5.01 o
  -5  -2   1      417.95      437.98      6.85 o
  -4  -2   1       13.80       12.96      6.71 o
  -3  -2   1     3574.32     3727.33     38.53 o
  -2  -2   1      141.65      141.94      2.40 o
  -1  -2   1     1696.07     1675.32      9.85 o
   0  -2   1      323.28      310.59      2.68 o
   1  -2   1     1934.88     1888.05     10.28 o
   2  -2   1    34534.79    33734.50    181.44 o
   3  -2   1        0.87        1.73      0.62 o
   4  -2   1       80.19       86.84      1.65 o
   5  -2   1      167.82      147.80      3.16 o
   6  -2   1      225.61      217.38      3.56 o
   7  -2   1       44.60       40.58      2.78 o
   8  -2   1       51.45       47.28      4.49 o
   9  -2   1      126.03      127.77      6.68 o
  10  -2   1      416.82      409.47     12.72 o
 -10  -1   1        0.03       -8.25      4.13 o
  -9  -1   1        4.45        1.70      2.92 o
  -8  -1   1      454.37      453.59      7.94 o
  -7  -1   1        2.05        1.33      1.59 o
  -6  -1   1       10.84       11.92      1.20 o
  -5  -1   1      116.26      122.43      3.61 o
  -4  -1   1      132.44      153.33      5.16 o
  -3  -1   1       56.73       54.47      4.70 o
  -2  -1   1     4843.03     4541.27     58.48 o
  -1  -1   1     1795.53     1742.00     13.29 o
   0  -1   1     2667.83     2461.20     13.15 o
   1  -1   1      483.23      438.19      3.38 o
   2  -1   1      751.28      755.91      4.77 o
   3  -1   1     2720.33     2626.47     14.09 o
   4  -1   1      102.79      102.38      1.90 o
   5  -1   1       25.41       33.40      1.43 o
   6  -1   1      109.44      114.07      3.01 o
   7  -1   1        0.85        1.52      1.39 o
   8  -1   1       16.82       21.41      2.52 o
   9  -1   1        0.12       -1.99      2.73 o
  10  -1   1      262.32      272.72     13.41 o
 -10   0   1       39.36       37.49      5.85 o
  -9   0   1      143.04      142.91      5.58 o
  -8   0   1      402.44      399.97      7.41 o
  -7   0   1        8.76        7.30      1.14 o
  -6   0   1        1.13        2.86      0.80 o
  -5   0   1        2.60        2.98      1.05 o
  -4   0   1      713.30      716.39      8.08 o
  -3   0   1       96.47       92.84      2.63 o
  -2   0   1     3339.75     3206.21     41.58 o
  -1   0   1     1416.15     1339.16     22.01 o
   1   0   1      307.96      289.44      2.36 o
   2   0   1     1830.68     1716.53     10.32 o
   3   0   1      254.70      248.90      2.63 o
   4   0   1        7.70       12.33      0.81 o
   5   0   1       63.90       67.13      2.21 o
   6   0   1        4.85        6.28      1.32 o
   7   0   1       76.66       78.78      2.93 o
   8   0   1      194.26      190.77      8.04 o
   9   0   1      210.24      217.16      5.82 o
  10   0   1        0.92       -6.19      5.16 o
 -10   1   1      104.26       88.73      7.91 o
  -9   1   1        2.38        1.55      2.40 o
  -8   1   1      144.64      140.66      4.64 o
  -7   1   1        0.29        0.33      1.34 o
  -6   1   1        0.00       -0.25      1.16 o
  -5   1   1        6.44        6.07      1.16 o
  -4   1   1       41.34       44.05      1.59 o
  -3   1   1        1.13        0.76      0.52 o
  -2   1   1       68.46       70.50      0.93 o
  -1   1   1      236.48      223.75      2.06 o
   0   1   1     1172.44     1107.36      7.72 o
   1   1   1      422.11      414.84      3.38 o
   2   1   1    10683.04    10523.14     63.22 o
   3   1   1      345.28      336.32      3.54 o
   4   1   1     3133.87     3218.04     26.29 o
   5   1   1      536.69      542.76      6.58 o
   6   1   1       35.15       34.52      2.00 o
   7   1   1      229.92      229.55      5.93 o
   8   1   1      246.54      245.13      5.40 o
   9   1   1       13.16       13.26      2.53 o
  10   1   1        8.01        2.75      5.50 o
 -10   2   1      105.18      114.71      9.97 o
  -9   2   1       16.54       16.49      3.28 o
  -8   2   1       21.85       18.98      3.13 o
  -7   2   1        1.32        3.18      1.64 o
  -6   2   1      186.35      186.88      3.84 o
  -5   2   1       60.76       69.73      2.25 o
  -4   2   1       79.89       78.39      2.83 o
  -3   2   1      308.61      301.85      3.35 o
  -2   2   1      710.82      705.57      6.58 o
  -1   2   1     3226.30     3192.68     19.06 o
   0   2   1      113.74      102.23      1.63 o
   1   2   1       71.74       60.39      1.85 o
   2   2   1      879.11      827.04      6.28 o
   3   2   1     1300.45     1420.35     12.84 o
   4   2   1        5.44        5.12      0.99 o
   5   2   1        0.42        0.33      1.16 o
   6   2   1       34.37       30.99      2.40 o
   7   2   1       31.33       35.15      2.22 o
   8   2   1       62.25       60.93      5.81 o
   9   2   1      119.46      115.09      4.26 o
 -10   3   1       22.86       20.21      3.47 o
  -9   3   1       27.15       30.50      5.16 o
  -8   3   1       21.00       25.48      3.52 o
  -7   3   1      299.01      305.74     15.09 o
  -6   3   1      361.95      390.22      4.93 o
  -5   3   1        4.35        3.09      1.08 o
  -4   3   1       48.57       44.01      1.38 o
  -3   3   1      265.29      263.64      3.49 o
  -2   3   1     2290.76     2348.65     14.99 o
  -1   3   1     1291.44     1236.81      8.72 o
   0   3   1       72.71       61.41      1.44 o
   1   3   1      145.20      150.00      2.33 o
   2   3   1      743.48      797.99      6.55 o
   3   3   1     1239.53     1267.94     13.00 o
   4   3   1     1120.44     1234.80     12.28 o
   5   3   1      718.58      694.79      8.23 o
   6   3   1      386.28      378.40      5.78 o
   7   3   1      136.93      135.73      3.58 o
   8   3   1      129.87      123.24      3.69 o
   9   3   1       34.76       34.58      8.43 o
 -10   4   1        0.61       -2.41      2.92 o
  -9   4   1       24.85       25.92      3.54 o
  -8   4   1       58.27       55.54      3.90 o
  -7   4   1      264.28      258.83      5.96 o
  -6   4   1      376.20      392.11      5.63 o
  -5   4   1       78.09       84.58      2.35 o
  -4   4   1     1863.32     1959.61     15.84 o
  -3   4   1     3555.70     3672.25     23.44 o
  -2   4   1      360.73      368.54      3.82 o
  -1   4   1       26.15       32.99      1.75 o
   0   4   1      317.10      318.85      4.09 o
   1   4   1     1370.21     1442.78     11.53 o
   2   4   1        0.76        1.30      0.83 o
   3   4   1       75.31       86.22      3.59 o
   4   4   1        2.84        4.95      1.28 o
   5   4   1       96.47       86.81      3.11 o
   6   4   1       53.12       53.46      2.97 o
   7   4   1      228.82      216.66      4.80 o
   8   4   1       11.13       10.85      1.98 o
   9   4   1       46.56       35.92      5.73 o
 -10   5   1        0.33       -1.79      3.44 o
  -9   5   1      141.81      132.62      7.04 o
  -8   5   1        0.01       -0.74      2.54 o
  -7   5   1       74.48       76.01      5.44 o
  -6   5   1        0.10        1.08      1.19 o
  -5   5   1        3.38        3.57      1.21 o
  -4   5   1      214.96      198.07      3.22 o
  -3   5   1        0.09        0.25      0.90 o
  -2   5   1       86.30      102.20      2.47 o
  -1   5   1      225.47      232.67      3.71 o
   0   5   1       22.46       25.08      1.46 o
   1   5   1     1222.35     1314.87     11.25 o
   2   5   1        0.88        2.48      0.94 o
   3   5   1        1.11        0.10      1.04 o
   4   5   1      160.11      166.92      4.02 o
   5   5   1      369.04      336.38      6.91 o
   6   5   1       11.36       10.16      2.10 o
   7   5   1       15.82        9.58      2.20 o
   8   5   1       89.83       76.12      3.76 o
 -10   6   1        0.00       -2.69      3.05 o
  -9   6   1      119.66      119.27      7.34 o
  -8   6   1      152.91      158.87      8.25 o
  -7   6   1       59.32       68.61     11.86 o
  -6   6   1        0.04       -1.71      1.47 o
  -5   6   1       40.02       42.19      2.49 o
  -4   6   1      453.17      498.19      9.29 o
  -3   6   1       20.04       13.31      1.48 o
  -2   6   1      436.89      490.57      6.50 o
  -1   6   1       21.74       26.34      1.63 o
   0   6   1     1844.12     1941.51     15.47 o
   1   6   1      173.75      184.62      3.50 o
   2   6   1      156.70      158.97      3.89 o
   3   6   1        0.02       -0.29      1.16 o
   4   6   1      107.50      103.49      4.26 o
   5   6   1        4.21        1.05      1.79 o
   6   6   1       19.08       15.56      4.42 o
   7   6   1       43.27       57.93      4.07 o
   8   6   1       23.57       33.15      4.73 o
 -10   7   1       31.88       27.17      6.53 o
  -9   7   1       15.92       19.86      6.88 o
  -8   7   1        0.06        0.23      3.03 o
  -7   7   1        0.11       -1.89      2.67 o
  -6   7   1      252.41      267.15      7.60 o
  -5   7   1      144.10      154.00      3.75 o
  -4   7   1        0.00        0.33      1.32 o
  -3   7   1       12.53       14.50      1.95 o
  -2   7   1       84.81       83.39      3.19 o
  -1   7   1     1260.42     1322.21     15.20 o
   0   7   1       24.95       27.60      1.84 o
   1   7   1       71.20       73.06      2.64 o
   2   7   1       29.75       29.52      2.11 o
   3   7   1       54.06       42.33      4.52 o
   4   7   1        0.00        0.58      2.03 o
   5   7   1       57.86       58.19      4.01 o
   6   7   1        0.04        0.55      3.07 o
   7   7   1       29.06       33.56      4.62 o
 -10   8   1       78.90       67.41      9.29 o
  -9   8   1        1.32        6.19      4.81 o
  -8   8   1        1.75       -2.75      4.13 o
  -7   8   1        0.26        2.02      3.03 o
  -6   8   1       14.30       10.19      3.05 o
  -5   8   1       42.34       43.67      2.76 o
  -4   8   1        9.73        7.30      1.80 o
  -3   8   1        1.32        0.36      1.42 o
  -2   8   1      341.37      363.01      6.49 o
  -1   8   1      101.64      107.53      3.67 o
   0   8   1      127.71      118.54      3.67 o
   1   8   1      186.26      192.20      4.44 o
   2   8   1        1.09        1.33      1.86 o
   3   8   1      101.05       76.86      4.48 o
   4   8   1       96.52       89.97      4.95 o
   5   8   1        0.49        0.35      2.06 o
   6   8   1        6.53        6.40      2.62 o
  -9   9   1        8.15       16.51      5.85 o
  -8   9   1       33.85       29.23      6.88 o
  -7   9   1       29.49       28.20      6.53 o
  -6   9   1       14.71       17.69      4.01 o
  -5   9   1       20.50       16.70      2.54 o
  -4   9   1       21.58       11.91      2.09 o
  -3   9   1       28.41       35.93      2.72 o
  -2   9   1       90.86      100.90      3.89 o
  -1   9   1      266.30      270.89      5.63 o
   0   9   1        5.64        4.03      1.61 o
   1   9   1      128.69      131.16      5.75 o
   2   9   1       85.38       77.04      7.05 o
   3   9   1       36.01       39.08      4.67 o
   4   9   1       89.24       79.79      5.06 o
   5   9   1        8.81       15.34      3.57 o
   6   9   1      153.50      204.89     12.56 o
  -9  10   1        9.31       14.10      6.19 o
  -8  10   1       57.31       44.02      8.25 o
  -7  10   1        6.19       11.69      5.50 o
  -6  10   1        4.10        6.46      3.52 o
  -5  10   1        2.01        2.80      3.74 o
  -4  10   1        2.03        1.73      2.21 o
  -3  10   1      391.68      385.60      8.62 o
  -2  10   1      128.90      123.07      5.42 o
  -1  10   1       78.22       81.07      4.60 o
   0  10   1       29.52       22.36      3.59 o
   1  10   1       14.75       14.11      3.36 o
   2  10   1        1.18       -0.95      2.42 o
   3  10   1       32.61       28.93      4.21 o
   4  10   1      142.82      164.57      7.88 o
   5  10   1       44.13       36.06      6.47 o
  -8  11   1       11.40        7.91      5.50 o
  -7  11   1        3.06       12.38      5.50 o
  -6  11   1        0.77        1.38      4.81 o
  -5  11   1       46.94       53.13      7.25 o
  -4  11   1      241.44      242.92      7.57 o
  -3  11   1       21.35       25.10      3.58 o
  -2  11   1       10.94       11.56      2.78 o
  -1  11   1       27.04       29.93      4.18 o
   0  11   1       93.44       88.16      6.53 o
   1  11   1       55.45       64.18      7.15 o
   2  11   1       88.14       89.96      6.78 o
   3  11   1       46.77       38.85      5.05 o
   4  11   1       21.31        9.84      3.87 o
  -7  12   1        5.58       15.82      6.19 o
  -6  12   1        4.32        9.78      4.21 o
  -5  12   1       13.23        3.43     13.94 o
  -4  12   1       12.13       10.92      7.05 o
  -3  12   1       62.76       60.35      5.98 o
  -2  12   1        0.56       -0.77      3.26 o
  -1  12   1      269.27      282.60     13.50 o
   0  12   1        0.44        1.05      3.23 o
   1  12   1       61.61       55.91      5.85 o
   2  12   1       60.60       51.52      5.77 o
  -6  13   1       33.73       32.12      5.78 o
  -5  13   1       26.38       34.39      9.63 o
  -4  13   1        6.57        9.63      6.53 o
  -3  13   1       34.06       35.28      6.75 o
  -2  13   1       20.57       23.07      5.09 o
  -1  13   1        0.36       -3.02      3.48 o
   0  13   1       12.78        3.86      4.59 o
   1  13   1        0.00       -0.32      3.45 o
   3 -14   2       49.66       68.03      8.87 o
  -1 -13   2       84.06       86.79      7.61 o
   0 -13   2        7.32        1.39      5.96 o
   1 -13   2       25.16       17.52      5.19 o
   2 -13   2        1.61       -0.77      5.46 o
   3 -13   2       17.48       12.75      5.91 o
   4 -13   2       69.07       73.43     32.84 o
   5 -13   2        7.84       -6.15     19.09 o
   6 -13   2       38.52       48.55      7.02 o
  -3 -12   2       17.95       14.02      4.57 o
  -2 -12   2       11.57       13.19      4.19 o
  -1 -12   2        1.99        0.97      4.12 o
   0 -12   2       88.58       89.84      7.17 o
   1 -12   2       53.34       53.92      6.01 o
   2 -12   2       24.17       14.23      5.60 o
   3 -12   2       19.48       12.07      6.00 o
   4 -12   2        0.28       -4.50      5.66 o
   5 -12   2       15.56       25.69      5.23 o
   6 -12   2        1.15        1.92      4.25 o
   7 -12   2      106.85      122.43     13.41 o
  -4 -11   2        7.58       10.45      3.99 o
  -3 -11   2      107.17      114.75      7.76 o
  -2 -11   2       47.33       53.90      5.65 o
  -1 -11   2       63.01       60.00      5.70 o
   0 -11   2      107.25      113.58      7.84 o
   1 -11   2       89.73       81.27      6.45 o
   2 -11   2       95.87       87.58      6.74 o
   3 -11   2        3.19       -1.79      2.60 o
   4 -11   2       15.96        5.54      3.06 o
   5 -11   2       54.50       58.48      6.66 o
   6 -11   2        4.99        8.79      4.13 o
   7 -11   2        0.39        1.38      5.50 o
   8 -11   2       96.39      110.05     12.72 o
  -5 -10   2      128.58      148.06      9.73 o
  -4 -10   2        2.78       -4.40      2.90 o
  -3 -10   2      292.43      301.96     12.81 o
  -2 -10   2      190.62      192.96      9.08 o
  -1 -10   2       10.88        8.14      3.16 o
   0 -10   2        0.93       -2.68      2.41 o
   1 -10   2      777.65      772.76     13.03 o
   2 -10   2       10.24        3.66      2.41 o
   3 -10   2      150.22      150.36      6.70 o
   4 -10   2       58.96       67.49      6.11 o
   5 -10   2       16.84       27.81      5.33 o
   6 -10   2        0.43       -1.17      4.30 o
   7 -10   2      258.90      240.05     15.13 o
   8 -10   2      311.92      271.34     16.51 o
   9 -10   2       26.61       39.55      8.60 o
  -6  -9   2       20.62       18.46      3.33 o
  -5  -9   2        6.19        4.68      2.61 o
  -4  -9   2       64.32       62.96      4.59 o
  -3  -9   2       84.18       86.07      5.10 o
  -2  -9   2      344.33      366.26      8.91 o
  -1  -9   2       49.93       49.45      3.97 o
   0  -9   2      114.54      124.17      4.67 o
   1  -9   2        1.33       -2.19      1.39 o
   2  -9   2        5.45        5.07      2.09 o
   3  -9   2        6.58        3.94      1.94 o
   4  -9   2       78.11       85.48      4.36 o
   5  -9   2       58.02       63.49      5.16 o
   6  -9   2        4.77        3.24      3.52 o
   7  -9   2        1.82        0.34      5.16 o
   8  -9   2      200.72      175.74     13.41 o
   9  -9   2        0.02        2.41      5.50 o
  -7  -8   2       64.60       81.20      7.79 o
  -6  -8   2        7.79        6.83      2.47 o
  -5  -8   2        0.10       -0.36      2.08 o
  -4  -8   2       30.02       28.76      3.06 o
  -3  -8   2      257.89      270.04      7.26 o
  -2  -8   2      963.75      974.97     14.51 o
  -1  -8   2      133.89      121.69      4.08 o
   0  -8   2      103.40      102.07      3.42 o
   1  -8   2       23.35       24.30      2.14 o
   2  -8   2     1243.35     1198.32     14.19 o
   3  -8   2      113.70      117.65      4.33 o
   4  -8   2      321.66      302.13      6.64 o
   5  -8   2        2.34        2.95      2.00 o
   6  -8   2       57.58       62.19      6.17 o
   7  -8   2      156.09      158.55      8.51 o
   8  -8   2        4.44       10.32      5.85 o
   9  -8   2        1.79       -0.34      5.50 o
  10  -8   2        6.41        0.34      5.85 o
  -7  -7   2       31.70       33.34      3.12 o
  -6  -7   2        0.33       -0.12      1.83 o
  -5  -7   2      239.48      246.18      6.52 o
  -4  -7   2       39.13       40.94      3.31 o
  -3  -7   2      413.90      395.90      8.15 o
  -2  -7   2      698.54      712.33      8.60 o
  -1  -7   2        0.82        0.62      1.23 o
   0  -7   2       45.48       42.68      2.19 o
   1  -7   2        0.20        0.70      1.44 o
   2  -7   2        1.41       -0.91      1.39 o
   3  -7   2        9.77        9.21      1.87 o
   4  -7   2       39.89       40.57      3.47 o
   5  -7   2      822.23      827.93     11.50 o
   6  -7   2     1225.38     1204.94     16.54 o
   7  -7   2        0.50        3.35      2.68 o
   8  -7   2       27.85       21.48      3.82 o
   9  -7   2      101.66      101.80     11.35 o
  10  -7   2        0.39       -3.10      5.50 o
  -8  -6   2        0.85       -5.92      5.21 o
  -7  -6   2       19.19       20.85      2.49 o
  -6  -6   2      155.65      159.97      6.45 o
  -5  -6   2        6.36        3.35      1.74 o
  -4  -6   2     1526.99     1517.13     15.71 o
  -3  -6   2       25.66       25.42      2.14 o
  -2  -6   2       15.17       13.37      1.25 o
  -1  -6   2       53.13       50.45      2.41 o
   0  -6   2       23.59       24.76      1.80 o
   1  -6   2      128.33      138.60      3.07 o
   2  -6   2      463.65      449.90      6.50 o
   3  -6   2      644.84      614.16      7.66 o
   4  -6   2     1103.05     1105.78     14.89 o
   5  -6   2      634.83      641.39      8.07 o
   6  -6   2     1090.17     1088.22     13.27 o
   7  -6   2       51.86       52.57      4.12 o
   8  -6   2       94.29       98.78      5.95 o
   9  -6   2        4.26        0.51      3.85 o
  10  -6   2       24.59       15.82      4.86 o
  -8  -5   2       17.71       13.81      8.66 o
  -7  -5   2       55.10       51.49      2.87 o
  -6  -5   2        1.07        0.87      1.99 o
  -5  -5   2      698.85      694.06      8.64 o
  -4  -5   2     1494.95     1471.71     14.95 o
  -3  -5   2        3.82        7.25      1.37 o
  -2  -5   2      208.59      214.87      3.20 o
  -1  -5   2       92.74       96.57      4.32 o
   0  -5   2      251.77      242.54      3.85 o
   1  -5   2       28.05       24.53      1.56 o
   2  -5   2       46.50       45.91      1.92 o
   3  -5   2     1544.85     1583.34     14.43 o
   4  -5   2     2239.16     2237.91     17.05 o
   5  -5   2      189.63      178.75      3.98 o
   6  -5   2       11.09       16.82      2.08 o
   7  -5   2       57.10       59.49      9.16 o
   8  -5   2       35.06       34.24      4.85 o
   9  -5   2       29.45       25.33      5.16 o
  10  -5   2        1.18        6.15      4.25 o
  -9  -4   2        1.99       -3.10      2.75 o
  -8  -4   2        8.48        5.62      2.06 o
  -7  -4   2       12.22       10.96      1.50 o
  -6  -4   2      720.67      692.32      7.88 o
  -5  -4   2      838.47      843.26      9.08 o
  -4  -4   2      370.25      367.30      5.17 o
  -3  -4   2      443.01      450.52      5.74 o
  -2  -4   2       62.48       57.00      1.50 o
  -1  -4   2        3.46        1.51      0.91 o
   0  -4   2        2.82        2.21      0.85 o
   1  -4   2      179.87      173.98      3.53 o
   2  -4   2      261.34      265.48      3.09 o
   3  -4   2       13.32       12.55      1.24 o
   4  -4   2     3115.29     3180.24     23.67 o
   5  -4   2       54.89       53.84      2.60 o
   6  -4   2        6.81        8.41      1.77 o
   7  -4   2       26.65       24.15      4.64 o
   8  -4   2      185.43      192.37      8.39 o
   9  -4   2        0.04        2.36      3.78 o
  10  -4   2       83.99       82.11     10.32 o
  -9  -3   2       14.54       12.72      3.44 o
  -8  -3   2        0.47        1.49      1.19 o
  -7  -3   2       14.73       13.28      1.30 o
  -6  -3   2      770.44      760.42      7.76 o
  -5  -3   2      448.03      436.65      5.11 o
  -4  -3   2       42.96       38.17      1.40 o
  -3  -3   2       98.97       93.76      2.17 o
  -2  -3   2        0.10        0.13      0.91 o
  -1  -3   2       31.70       31.67      1.18 o
   0  -3   2      845.42      808.83      5.62 o
   1  -3   2       21.24       18.90      1.09 o
   2  -3   2     1817.26     1759.22     10.49 o
   3  -3   2     1558.50     1556.08     13.25 o
   4  -3   2       16.81       18.71      1.64 o
   5  -3   2      264.34      269.90      5.54 o
   6  -3   2       13.80       17.86      1.82 o
   7  -3   2        0.36       -1.74      1.66 o
   8  -3   2       44.95       38.89      3.49 o
   9  -3   2        5.91        9.10      3.55 o
  10  -3   2       26.82       32.97      5.22 o
 -10  -2   2       31.91       28.20      4.81 o
  -9  -2   2        9.22        6.88      3.10 o
  -6  -2   2       29.53       23.73      9.97 o
  -5  -2   2      201.69      186.40     16.85 o
  -4  -2   2      219.20      228.68      6.02 o
  -3  -2   2      119.32      114.14      4.14 o
  -2  -2   2       56.57       58.71      2.52 o
  -1  -2   2     1301.38     1292.15      7.94 o
   0  -2   2       18.80       17.65      0.83 o
   1  -2   2     3546.18     3430.88     18.75 o
   2  -2   2     4090.02     4064.57     22.85 o
   3  -2   2        1.44        2.59      0.69 o
   4  -2   2      205.33      182.93      2.68 o
   5  -2   2        0.28        0.21      0.73 o
   6  -2   2      166.06      172.91      3.46 o
   7  -2   2        1.53       -1.25      1.63 o
   8  -2   2       39.90       41.07      3.39 o
   9  -2   2      133.55      134.97      5.31 o
  10  -2   2       38.96       37.66      5.35 o
 -10  -1   2        0.31        7.22      3.78 o
  -9  -1   2        0.00       -2.71      3.10 o
  -8  -1   2      346.41      329.12      8.94 o
  -5  -1   2       72.25       88.73     11.69 o
  -4  -1   2        4.25       16.85      6.53 o
  -3  -1   2     1393.74     1450.25     36.11 o
  -2  -1   2      215.42      228.93     13.24 o
  -1  -1   2     4094.76     3947.51     20.56 o
   0  -1   2      125.42      122.14      1.51 o
   1  -1   2     5992.99     5682.30     30.76 o
   2  -1   2      677.45      668.58      6.27 o
   3  -1   2      236.21      211.32      2.28 o
   4  -1   2      502.29      532.18      4.64 o
   5  -1   2        0.05        1.34      0.95 o
   6  -1   2       43.28       52.32      2.19 o
   7  -1   2      114.28      118.75      3.82 o
   8  -1   2       54.12       53.48      3.72 o
   9  -1   2       60.55       62.73      4.15 o
  10  -1   2        1.59       -0.34      5.50 o
 -10   0   2       23.38       16.16      4.13 o
  -9   0   2       39.44       38.47      3.61 o
  -8   0   2      187.89      184.21      7.41 o
  -7   0   2        1.18        1.94      1.16 o
  -6   0   2       77.08       78.75      4.13 o
  -5   0   2       63.84       82.19      3.44 o
  -3   0   2       95.04       91.13      2.75 o
  -2   0   2      186.81      180.89      4.13 o
  -1   0   2        5.84        4.82      0.35 o
   0   0   2     1205.57     1067.47      7.67 o
   1   0   2     3919.15     3857.70     23.73 o
   2   0   2       30.80       32.48      1.09 o
   3   0   2      159.04      167.14      2.14 o
   4   0   2       23.09       23.53      1.36 o
   5   0   2       63.04       72.12      2.24 o
   6   0   2        0.13        1.10      1.34 o
   7   0   2       14.91       12.57      1.87 o
   8   0   2       12.36       10.28      2.19 o
   9   0   2      106.67      110.46      5.50 o
  10   0   2       17.11       13.44      3.43 o
 -10   1   2        5.79       13.41      4.13 o
  -9   1   2       16.36       22.40      7.74 o
  -8   1   2       65.11       62.83      3.54 o
  -7   1   2       64.57       72.47      2.65 o
  -6   1   2       11.35        9.84      1.27 o
  -5   1   2      497.99      540.86      6.14 o
  -4   1   2     1215.50     1265.53     10.99 o
  -3   1   2      380.83      351.54      3.10 o
  -2   1   2        5.09        2.16      0.45 o
  -1   1   2      405.26      403.41      3.03 o
   0   1   2     6726.88     6310.14     42.63 o
   1   1   2     3104.63     2975.71     18.64 o
   2   1   2     3556.90     3516.91     22.14 o
   3   1   2      687.32      712.95      7.79 o
   4   1   2     2369.86     2446.70     19.12 o
   5   1   2      102.98       98.12      2.43 o
   6   1   2      460.06      457.88      9.44 o
   7   1   2      138.46      131.39      4.15 o
   8   1   2      120.92      111.36      6.70 o
   9   1   2       68.52       62.39      3.75 o
  10   1   2        1.17       -2.41      5.16 o
 -10   2   2       64.14       57.75      3.70 o
  -9   2   2        8.85        8.14      2.54 o
  -8   2   2       20.20       26.96      3.03 o
  -7   2   2      209.84      224.97      4.98 o
  -6   2   2      371.06      363.45      5.29 o
  -5   2   2      963.11      983.81      7.70 o
  -4   2   2        1.76        0.67      0.65 o
  -3   2   2      415.21      440.77      3.55 o
  -2   2   2      701.96      691.83      5.56 o
  -1   2   2     1677.49     1687.55     10.98 o
   0   2   2       32.35       25.74      1.08 o
   1   2   2      303.46      286.96      3.16 o
   2   2   2       64.67       68.85      1.68 o
   3   2   2     2593.06     2779.05     19.47 o
   4   2   2     1413.28     1467.49     14.09 o
   5   2   2       50.88       51.53      2.07 o
   6   2   2      702.64      717.78      9.06 o
   7   2   2       10.25        6.22      1.89 o
   8   2   2       44.95       40.22      3.02 o
   9   2   2       36.32       40.69      4.96 o
 -10   3   2       30.22       30.15      3.87 o
  -9   3   2        2.28        0.64      2.05 o
  -8   3   2       17.04       16.93      2.44 o
  -7   3   2      234.22      254.00      4.86 o
  -6   3   2      197.46      210.88      3.30 o
  -5   3   2       34.06       43.69      2.20 o
  -4   3   2      120.50      115.96      2.18 o
  -3   3   2      685.93      696.33      6.19 o
  -2   3   2      540.26      521.01      4.56 o
  -1   3   2      147.45      153.87      2.39 o
   0   3   2      712.30      666.72      5.44 o
   1   3   2      340.15      354.90      3.65 o
   2   3   2      172.69      193.13      3.33 o
   3   3   2     1087.83     1199.46     10.88 o
   4   3   2      268.52      268.35      4.72 o
   5   3   2       65.29       62.96      2.29 o
   6   3   2       14.64       15.47      1.79 o
   7   3   2      199.90      179.82      4.42 o
   8   3   2       13.35        6.89      1.82 o
   9   3   2        0.09        1.71      5.10 o
 -10   4   2        3.00        6.37      3.03 o
  -9   4   2       36.37       40.36      4.36 o
  -8   4   2       38.08       40.12      4.13 o
  -7   4   2      268.60      275.68      7.51 o
  -6   4   2       27.90       30.29      2.08 o
  -5   4   2      333.27      316.94      3.83 o
  -4   4   2       26.43       24.67      1.45 o
  -3   4   2      287.54      325.43      4.19 o
  -2   4   2      254.39      277.10      3.39 o
  -1   4   2      335.83      350.30      3.78 o
   0   4   2       17.65       15.14      1.10 o
   1   4   2      836.87      917.50      9.57 o
   2   4   2     1052.72     1129.90     11.56 o
   3   4   2       42.26       38.56      1.95 o
   4   4   2        0.00        1.48      1.13 o
   5   4   2       26.14       34.70      3.47 o
   6   4   2        1.72        4.49      1.55 o
   7   4   2       59.19       50.70      2.92 o
   8   4   2      110.37      119.23      4.20 o
   9   4   2       42.48       57.40      8.52 o
 -10   5   2       77.94       84.98      6.27 o
  -9   5   2       10.02       10.34      3.03 o
  -8   5   2        0.34       -1.55      2.43 o
  -7   5   2       23.23       29.06      3.76 o
  -6   5   2       48.55       49.21      2.33 o
  -5   5   2      135.71      136.58      2.65 o
  -4   5   2      101.58      101.33      2.43 o
  -3   5   2       49.51       45.95      1.81 o
  -2   5   2      975.84     1039.70      9.03 o
  -1   5   2      357.18      406.85      5.32 o
   0   5   2      120.27      140.03      2.82 o
   1   5   2     3424.63     3661.96     26.33 o
   2   5   2       40.72       44.74      1.97 o
   3   5   2      156.63      162.53      3.63 o
   4   5   2       75.69       82.74      3.25 o
   5   5   2        8.49        5.20      1.88 o
   6   5   2        0.23        0.45      1.67 o
   7   5   2        8.50        7.20      2.17 o
   8   5   2       23.96       21.54      2.65 o
 -10   6   2        3.90        1.47      3.30 o
  -9   6   2       63.11       53.55      5.28 o
  -8   6   2       81.58       84.71     10.83 o
  -7   6   2      100.03       91.53      6.06 o
  -6   6   2        3.19        3.79      1.50 o
  -5   6   2       76.80       78.46      2.93 o
  -4   6   2      211.51      221.85      4.10 o
  -3   6   2        7.05       10.45      1.39 o
  -2   6   2       32.59       40.95      2.10 o
  -1   6   2       15.05       16.45      1.68 o
   0   6   2      354.69      389.93      5.25 o
   1   6   2        0.14       -0.16      0.95 o
   2   6   2      244.24      268.49      5.65 o
   3   6   2       68.06       71.01      2.97 o
   4   6   2       60.99       48.66      3.50 o
   5   6   2      111.35       97.24      4.57 o
   6   6   2        1.63        2.52      1.97 o
   7   6   2       21.78       27.67      2.89 o
   8   6   2       16.86       16.98      3.62 o
 -10   7   2        2.52        7.91      4.47 o
  -9   7   2       92.50       96.77      7.15 o
  -8   7   2       17.19       16.16      3.76 o
  -7   7   2       23.64       24.74      4.01 o
  -6   7   2        0.01       -0.96      2.09 o
  -5   7   2        2.62        2.60      1.36 o
  -4   7   2       56.99       66.41      2.94 o
  -3   7   2       12.65       12.87      1.64 o
  -2   7   2      230.11      236.34      4.65 o
  -1   7   2      575.49      592.16      7.88 o
   0   7   2       82.00       82.90      2.87 o
   1   7   2        4.62        2.58      1.20 o
   2   7   2      161.52      176.20      4.29 o
   3   7   2      131.35      109.92      5.36 o
   4   7   2        9.12       10.40      2.33 o
   5   7   2       20.52       19.57      2.90 o
   6   7   2       10.10        6.55      2.63 o
   7   7   2       31.02       36.71      3.43 o
 -10   8   2        1.32        0.34      4.47 o
  -9   8   2        0.81       -0.69      4.47 o
  -8   8   2       11.97       14.10      5.16 o
  -7   8   2       63.04       60.86      5.78 o
  -6   8   2       72.85       68.44      5.03 o
  -5   8   2      122.38      113.31      3.95 o
  -4   8   2        1.14        0.01      1.46 o
  -3   8   2       85.28       80.50      3.42 o
  -2   8   2       33.53       30.93      2.32 o
  -1   8   2       60.77       54.32      2.79 o
   0   8   2      236.24      245.89      5.12 o
   1   8   2       84.17       97.30      4.15 o
   2   8   2       67.60       66.27      5.17 o
   3   8   2        2.39        3.65      2.20 o
   4   8   2        0.98       -1.29      1.93 o
   5   8   2       11.00       11.55      2.87 o
   6   8   2       49.17       52.43      4.40 o
  -9   9   2        2.83        1.03      4.47 o
  -8   9   2        7.10       10.32      5.16 o
  -7   9   2      159.21      142.03     10.66 o
  -6   9   2       25.21       26.06      4.36 o
  -5   9   2       15.15       13.11      2.41 o
  -4   9   2        9.03        6.77      2.42 o
  -3   9   2        0.00        0.26      1.51 o
  -2   9   2       98.65      109.91      4.02 o
  -1   9   2        9.50       11.24      1.90 o
   0   9   2       98.40      101.01      4.06 o
   1   9   2       55.48       45.11      3.85 o
   2   9   2       14.95       11.40      2.63 o
   3   9   2        2.22        2.87      2.27 o
   4   9   2      115.95      115.63      7.55 o
   5   9   2        1.82        2.03      2.94 o
  -9  10   2        0.02       -0.34      4.81 o
  -8  10   2        4.84        7.57      5.50 o
  -7  10   2        6.17        7.91      4.81 o
  -6  10   2       14.24       14.50      4.05 o
  -5  10   2        0.01       -3.21      3.30 o
  -4  10   2       28.19       15.43      2.96 o
  -3  10   2       60.14       52.84      3.93 o
  -2  10   2        0.38       -1.00      1.85 o
  -1  10   2       38.72       42.07      3.63 o
   0  10   2       26.21       27.20      5.51 o
   1  10   2      107.21       95.45      7.59 o
   2  10   2        7.34        8.06      3.08 o
   3  10   2        0.98       -0.94      2.90 o
   4  10   2        0.12       -1.89      2.95 o
   5  10   2       36.37       36.11      4.89 o
  -8  11   2        0.05       -4.81      4.13 o
  -7  11   2       17.83       10.66      5.85 o
  -6  11   2       16.22       11.06      5.33 o
  -5  11   2        0.73       -4.91      7.48 o
  -4  11   2       45.46       41.19      4.82 o
  -3  11   2        2.49       -0.44      2.38 o
  -2  11   2       15.07       21.30      3.07 o
  -1  11   2       53.16       49.58      5.03 o
   0  11   2        4.63        8.59      3.28 o
   1  11   2       14.69        7.22      3.28 o
   2  11   2        0.03       -0.38      2.98 o
   3  11   2        0.20       -1.88      3.00 o
  -7  12   2        1.32        4.47      5.16 o
  -6  12   2        1.15        0.69      4.99 o
  -5  12   2       10.61        7.74      3.80 o
  -4  12   2       11.92        8.83      3.66 o
  -3  12   2       10.26       10.67      4.32 o
  -2  12   2        4.78        5.83      3.54 o
  -1  12   2      120.93      108.79      7.30 o
   0  12   2       20.28       31.47      4.72 o
   1  12   2       19.76       16.52      4.13 o
   2  12   2        0.33       -0.33      3.31 o
  -6  13   2        0.66       -0.34      5.16 o
  -5  13   2        4.16        3.78      6.19 o
  -4  13   2       11.57       18.91      7.57 o
  -3  13   2        2.00       -2.64      6.70 o
  -2  13   2       11.80        7.48      4.12 o
  -1  13   2       43.12       35.06      5.34 o
   0  13   2        1.07        1.94      3.47 o
  -1 -13   3        2.35        1.81      4.05 o
   0 -13   3       25.88       18.45      8.09 o
   1 -13   3       20.90       13.27      6.94 o
   2 -13   3      136.82      126.33      9.96 o
   3 -13   3       15.17        2.34     15.26 o
   4 -13   3        6.28       -8.25     25.79 o
   5 -13   3       69.99       74.43     23.39 o
   6 -13   3        0.02        5.50      7.57 o
  -3 -12   3      191.10      223.35     10.75 o
  -2 -12   3      179.75      194.33      9.83 o
  -1 -12   3       81.14       80.71      7.07 o
   0 -12   3        0.45        1.23      4.67 o
   1 -12   3      416.81      413.52     14.20 o
   2 -12   3        9.28        3.93      7.18 o
   3 -12   3        2.19        1.74      4.36 o
   4 -12   3        2.97       -3.59      6.76 o
   5 -12   3        7.01        2.35      6.88 o
   6 -12   3       25.90       38.12      6.27 o
   7 -12   3       78.50       81.85     11.35 o
  -4 -11   3       75.96       82.55      6.85 o
  -3 -11   3        2.95        1.23      3.10 o
  -2 -11   3        0.00       -0.26      3.19 o
  -1 -11   3      132.32      142.78      9.66 o
   0 -11   3      614.59      596.67     14.94 o
   1 -11   3       89.21       79.87      6.70 o
   2 -11   3       84.44       83.05      8.93 o
   3 -11   3        9.00       16.67      4.42 o
   4 -11   3       30.93       34.81      4.71 o
   5 -11   3        1.61       -0.07      3.62 o
   6 -11   3       78.43      106.90      8.81 o
   7 -11   3        6.69        9.63      5.85 o
   8 -11   3      123.57      107.99     13.07 o
  -5 -10   3       52.28       65.76      5.93 o
  -4 -10   3       32.90       41.25      5.16 o
  -3 -10   3       39.62       46.64      5.15 o
  -2 -10   3        1.95        3.24      3.10 o
  -1 -10   3     1035.39     1069.14     19.84 o
   0 -10   3      257.38      259.94      9.59 o
   1 -10   3       36.58       21.31      4.12 o
   2 -10   3       59.97       59.37      4.41 o
   3 -10   3       60.93       57.28      7.20 o
   4 -10   3        9.58        6.98      3.18 o
   5 -10   3        7.57        5.85      3.11 o
   6 -10   3        3.80        2.65      4.30 o
   7 -10   3      118.00       95.26     11.69 o
   8 -10   3      428.92      457.05     22.01 o
   9 -10   3       36.22       31.64      8.94 o
  -6  -9   3       15.63       19.46      3.45 o
  -5  -9   3        0.46        1.14      2.49 o
  -4  -9   3       10.91       10.45      2.85 o
  -3  -9   3        2.77        1.96      4.65 o
  -2  -9   3      298.33      289.98      8.12 o
  -1  -9   3      618.33      615.35     11.80 o
   0  -9   3      370.05      379.64      6.72 o
   1  -9   3      256.31      252.77      5.70 o
   2  -9   3      186.30      192.40      5.70 o
   3  -9   3      349.73      343.99      7.31 o
   4  -9   3        7.29        8.40      2.65 o
   5  -9   3      409.41      394.05     10.95 o
   6  -9   3      152.43      152.12      9.80 o
   7  -9   3       31.94       32.78      5.47 o
   8  -9   3      533.39      475.96     21.67 o
   9  -9   3        0.11        6.19      6.53 o
  -7  -8   3        0.07       -0.19      2.78 o
  -6  -8   3        1.56        0.27      2.30 o
  -5  -8   3       42.19       52.80      4.35 o
  -4  -8   3       82.55       88.24      4.97 o
  -3  -8   3       18.40       24.26      3.01 o
  -2  -8   3     1685.85     1655.33     20.81 o
  -1  -8   3       68.38       69.51      3.15 o
   0  -8   3       54.07       58.05      2.63 o
   1  -8   3      224.09      216.21      5.01 o
   2  -8   3      220.41      217.45      5.71 o
   3  -8   3      569.88      544.35      8.97 o
   4  -8   3      182.40      186.64      6.91 o
   5  -8   3       31.47       26.47      3.00 o
   6  -8   3      508.63      489.01     11.82 o
   7  -8   3      199.04      194.79      9.60 o
   8  -8   3       49.75       45.40      8.94 o
   9  -8   3       10.72       16.51      6.88 o
  10  -8   3        0.14       -3.78      5.85 o
  -7  -7   3       17.57       26.11      2.93 o
  -6  -7   3        2.04       -0.20      2.01 o
  -5  -7   3       55.03       50.52      3.54 o
  -4  -7   3        8.98        7.44      2.09 o
  -3  -7   3      422.73      432.62      8.60 o
  -2  -7   3      228.47      219.54      4.41 o
  -1  -7   3        0.31       -0.24      1.02 o
   0  -7   3        0.57       -0.49      1.14 o
   1  -7   3        0.99        2.22      1.41 o
   2  -7   3      115.24       94.41      4.56 o
   3  -7   3       37.96       42.65      2.91 o
   4  -7   3      665.99      638.95      8.53 o
   5  -7   3      986.17      977.93     12.98 o
   6  -7   3     2636.24     2571.03     28.79 o
   7  -7   3       76.28       88.85      5.15 o
   8  -7   3       83.43       82.28      7.28 o
   9  -7   3       36.66       43.49      8.43 o
  10  -7   3       12.75        7.57      6.53 o
  -8  -6   3       28.11       22.35      4.64 o
  -7  -6   3       18.08       19.30      2.31 o
  -6  -6   3        4.05        4.73      1.82 o
  -5  -6   3       55.75       54.82      3.77 o
  -4  -6   3     1109.17     1075.61     12.34 o
  -3  -6   3      714.16      735.54      9.59 o
  -2  -6   3       17.93       12.98      1.44 o
  -1  -6   3      179.72      189.60      4.34 o
   0  -6   3       77.68       84.11      2.60 o
   1  -6   3       86.15       77.09      2.83 o
   2  -6   3       11.60        6.92      1.69 o
   3  -6   3        7.53        6.58      1.62 o
   4  -6   3       74.83       82.13      2.99 o
   5  -6   3       63.51       60.94      3.06 o
   6  -6   3      209.21      223.47      7.48 o
   7  -6   3        3.23       -1.32      2.41 o
   8  -6   3        0.41        1.76      3.38 o
   9  -6   3       26.10       25.18      5.19 o
  10  -6   3        0.76       -2.97      4.11 o
  -8  -5   3       21.69       21.21      4.00 o
  -7  -5   3       88.14       93.46      4.96 o
  -6  -5   3        0.16        0.06      2.06 o
  -5  -5   3       21.29       20.45      1.73 o
  -4  -5   3      583.55      554.57      7.42 o
  -3  -5   3      162.07      152.91      4.90 o
  -2  -5   3        0.14        0.08      0.81 o
  -1  -5   3       63.38       65.09      2.15 o
   0  -5   3      105.81      107.63      2.40 o
   1  -5   3       46.27       49.99      2.12 o
   2  -5   3        5.78        7.85      1.34 o
   3  -5   3       76.76       77.72      2.79 o
   4  -5   3      664.79      683.79      7.59 o
   5  -5   3       30.12       36.28      2.55 o
   6  -5   3       89.34       91.38      4.41 o
   7  -5   3      226.15      243.10      7.85 o
   8  -5   3      294.55      290.21     10.69 o
   9  -5   3        2.46        6.11      4.01 o
  10  -5   3      153.44      161.53      9.65 o
  -9  -4   3      203.13      207.03      7.91 o
  -8  -4   3       15.89       18.19      2.30 o
  -7  -4   3       17.23       21.05      2.58 o
  -6  -4   3       39.44       38.44      2.96 o
  -5  -4   3       19.03       18.13      1.41 o
  -4  -4   3        9.80        4.44      1.11 o
  -3  -4   3       15.20       11.38      1.37 o
  -2  -4   3      351.90      371.35      3.96 o
  -1  -4   3       21.05       19.26      1.45 o
   0  -4   3        6.36        5.87      1.00 o
   1  -4   3     1354.80     1411.73      9.31 o
   2  -4   3       15.34       13.73      1.43 o
   3  -4   3      605.28      667.33      7.74 o
   4  -4   3      590.14      608.55      6.02 o
   5  -4   3       45.74       48.81      2.23 o
   6  -4   3      113.60      126.90      3.49 o
   7  -4   3       33.02       34.07      3.43 o
   8  -4   3      193.50      190.51     12.90 o
   9  -4   3       24.71       31.13      5.11 o
  10  -4   3       23.37       27.24      5.22 o
  -6  -3   3      586.20      575.01     12.38 o
  -5  -3   3       20.40       18.23      1.48 o
  -4  -3   3       56.08       50.28      3.19 o
  -3  -3   3       29.48       34.11      1.58 o
  -2  -3   3      184.23      208.24      3.13 o
  -1  -3   3        9.91       14.70      0.86 o
   0  -3   3      279.91      278.34      3.09 o
   1  -3   3        0.17        0.82      0.93 o
   2  -3   3      158.16      157.29      2.52 o
   3  -3   3      166.56      176.54      3.21 o
   4  -3   3       48.99       58.94      2.38 o
   5  -3   3      413.93      415.31      4.72 o
   6  -3   3       73.24       76.45      2.65 o
   7  -3   3       72.11       77.00      3.71 o
   8  -3   3       29.06       29.63      3.27 o
   9  -3   3       59.10       64.36      4.65 o
  10  -3   3       94.21      106.87     10.83 o
  -4  -2   3       51.48       44.06      3.10 o
  -3  -2   3     1184.15     1279.06     12.48 o
  -2  -2   3       74.91       60.91      2.74 o
  -1  -2   3       84.00       77.05      1.50 o
   0  -2   3      876.14      801.46      5.56 o
   1  -2   3        6.98        5.56      0.89 o
   2  -2   3      396.35      377.45      3.77 o
   3  -2   3        7.12       16.16      1.36 o
   4  -2   3        0.04        0.60      0.85 o
   5  -2   3      146.14      157.66      2.80 o
   6  -2   3       13.19       14.44      1.59 o
   7  -2   3       39.87       40.99      3.11 o
   8  -2   3        0.03       -0.69      2.07 o
   9  -2   3        0.00        2.15      2.31 o
  10  -2   3       26.52       20.60      3.36 o
  -3  -1   3     2464.99     2598.54     42.99 o
  -2  -1   3     2884.43     2912.09     26.24 o
  -1  -1   3      657.61      611.61      4.18 o
   0  -1   3     1254.25     1157.68      7.97 o
   1  -1   3       43.87       37.56      1.36 o
   2  -1   3      175.97      183.07      2.56 o
   3  -1   3      539.14      536.85      5.47 o
   4  -1   3       46.49       52.11      1.80 o
   5  -1   3      845.00      876.59      8.16 o
   6  -1   3      352.26      365.45      5.52 o
   7  -1   3        4.25        5.71      1.86 o
   8  -1   3       15.04       20.37      2.69 o
   9  -1   3        6.63        5.14      2.60 o
  10  -1   3        6.21        3.56      3.78 o
 -10   0   3       54.25       62.25      5.16 o
  -9   0   3      272.29      274.13     11.69 o
  -8   0   3       27.13       28.27      2.30 o
  -5   0   3       48.57       52.27      2.75 o
  -4   0   3      256.87      266.18      6.19 o
  -3   0   3      141.60      150.24      2.23 o
  -2   0   3        4.65        2.57      0.57 o
  -1   0   3      118.02      116.19      1.74 o
   0   0   3      591.68      550.28      6.96 o
   1   0   3      338.90      300.83      3.23 o
   2   0   3       37.65       37.47      1.35 o
   3   0   3      891.72      945.45      7.65 o
   4   0   3       14.38       14.58      1.27 o
   5   0   3     1082.68     1141.23     14.32 o
   6   0   3      179.39      184.52      5.69 o
   7   0   3       64.32       67.67      4.67 o
   8   0   3      137.15      146.61      4.97 o
   9   0   3        8.94        5.22      3.31 o
  10   0   3        1.21        0.14      2.96 o
 -10   1   3       88.56       83.22      6.19 o
  -9   1   3       11.45       13.21      2.05 o
  -8   1   3      197.19      201.70      4.74 o
  -7   1   3        3.84        5.62      1.64 o
  -6   1   3      108.66      121.24      2.71 o
  -5   1   3     1138.91     1204.73     11.69 o
  -4   1   3       23.48       26.91      1.33 o
  -3   1   3      212.93      207.55      2.49 o
  -2   1   3       58.94       48.66      1.03 o
  -1   1   3      567.76      496.45      3.88 o
   0   1   3      269.64      253.67      2.64 o
   1   1   3      195.98      183.70      2.48 o
   2   1   3      149.19      144.82      2.62 o
   3   1   3     1595.24     1696.92     14.28 o
   4   1   3      150.18      180.70      3.00 o
   5   1   3      254.19      258.64      4.37 o
   6   1   3      243.18      235.45      5.13 o
   7   1   3       60.33       55.52      3.36 o
   8   1   3        0.27       -0.66      2.00 o
   9   1   3       52.30       49.19      3.99 o
  10   1   3        6.34        1.54      3.23 o
 -10   2   3       21.30       14.79      4.13 o
  -9   2   3       60.30       60.89      4.01 o
  -8   2   3       65.14       62.98      4.01 o
  -7   2   3       17.30       18.89      1.88 o
  -6   2   3        4.51        4.95      1.33 o
  -5   2   3      607.39      586.52      5.14 o
  -4   2   3       84.73       87.60      2.10 o
  -3   2   3       16.18       13.85      0.84 o
  -2   2   3       68.68       74.25      1.47 o
  -1   2   3      258.77      254.43      3.16 o
   0   2   3       57.42       38.97      1.40 o
   1   2   3      176.73      162.83      2.60 o
   2   2   3      628.71      658.27      6.81 o
   3   2   3      745.70      809.60      7.62 o
   4   2   3        6.20        2.92      1.62 o
   5   2   3       15.93       19.72      1.69 o
   6   2   3       92.85       84.62      3.37 o
   7   2   3        5.86        7.21      2.04 o
   8   2   3       15.28        8.20      2.32 o
   9   2   3        6.94        4.03      2.09 o
 -10   3   3        3.69        9.63      2.92 o
  -9   3   3       47.35       53.52      4.25 o
  -8   3   3       30.48       28.20      3.16 o
  -7   3   3       22.72       26.01      2.58 o
  -6   3   3        3.72        1.58      1.00 o
  -5   3   3      328.49      352.21      5.44 o
  -4   3   3      156.16      145.41      2.29 o
  -3   3   3       17.56       24.98      1.55 o
  -2   3   3      496.41      502.60      4.61 o
  -1   3   3      146.08      133.42      2.16 o
   0   3   3       22.02       17.58      1.13 o
   1   3   3        9.03        9.38      0.97 o
   2   3   3        0.42       -0.22      0.74 o
   3   3   3      186.03      212.80      3.84 o
   4   3   3      586.15      619.70      8.07 o
   5   3   3        0.14       -0.07      1.09 o
   6   3   3       14.95       15.11      2.20 o
   7   3   3       97.06       93.51      3.67 o
   8   3   3       43.49       40.74      3.07 o
   9   3   3       26.93       23.43      3.59 o
 -10   4   3        9.27        9.38      3.03 o
  -9   4   3        3.91        4.13      2.67 o
  -8   4   3        2.41        1.74      2.92 o
  -7   4   3      514.49      514.10      9.83 o
  -6   4   3        1.70        0.15      1.26 o
  -5   4   3        5.32        4.20      0.95 o
  -4   4   3        0.03        1.41      0.87 o
  -3   4   3       42.63       55.52      1.91 o
  -2   4   3       23.05       18.83      1.26 o
  -1   4   3       30.04       35.46      1.50 o
   0   4   3       10.85       13.90      1.29 o
   1   4   3     1115.37     1196.84     10.36 o
   2   4   3      142.22      177.08      3.92 o
   3   4   3        2.06        0.06      1.35 o
   4   4   3      173.84      189.19      4.30 o
   5   4   3        9.66        8.70      1.75 o
   6   4   3       60.27       58.47      3.17 o
   7   4   3       13.88        9.30      2.06 o
   8   4   3       15.12       13.88      3.93 o
 -10   5   3       49.47       37.66      4.54 o
  -9   5   3       13.46       12.06      3.28 o
  -8   5   3       23.55       26.10      6.02 o
  -7   5   3       19.15       23.65      8.60 o
  -6   5   3       85.37       82.78      3.86 o
  -5   5   3       37.01       37.68      1.87 o
  -4   5   3      302.79      331.54      4.56 o
  -3   5   3      259.92      286.95      4.09 o
  -2   5   3      248.10      262.81      4.00 o
  -1   5   3     1246.46     1282.55     10.86 o
   0   5   3      363.30      397.08      5.17 o
   1   5   3       21.67       22.20      1.57 o
   2   5   3      249.10      254.64      5.10 o
   3   5   3       27.32       24.27      1.88 o
   4   5   3       15.54       14.89      1.85 o
   5   5   3      126.36      109.79      4.34 o
   6   5   3       53.85       50.85      3.18 o
   7   5   3        4.15        3.09      1.96 o
   8   5   3       75.80       68.42      5.78 o
 -10   6   3        0.16       -2.89      2.80 o
  -9   6   3      135.56      135.00      7.15 o
  -8   6   3       49.98       57.85      5.19 o
  -7   6   3       12.86       16.46      3.40 o
  -6   6   3      134.30      135.02      3.80 o
  -5   6   3       81.86       78.95      2.85 o
  -4   6   3       30.53       26.82      1.78 o
  -3   6   3        0.56       -0.07      1.05 o
  -2   6   3        4.12        2.49      1.20 o
  -1   6   3       43.84       43.63      2.72 o
   0   6   3        5.17        5.44      1.31 o
   1   6   3      191.94      201.04      3.92 o
   2   6   3      777.82      843.38     10.90 o
   3   6   3      153.53      157.97      4.02 o
   4   6   3       14.16       12.80      2.31 o
   5   6   3       58.20       46.27      3.57 o
   6   6   3        0.00        2.32      2.48 o
   7   6   3        0.23       -2.22      1.91 o
 -10   7   3       23.10       20.63      5.50 o
  -9   7   3       60.43       54.20      5.53 o
  -8   7   3        1.22        2.92      2.92 o
  -7   7   3       63.19       51.05      5.09 o
  -6   7   3       63.92       61.82      3.35 o
  -5   7   3       30.23       34.42      2.17 o
  -4   7   3       22.15       21.84      1.92 o
  -3   7   3       87.19       90.99      4.10 o
  -2   7   3       69.69       72.77      2.98 o
  -1   7   3        0.06       -0.81      0.98 o
   0   7   3      306.63      340.33      5.70 o
   1   7   3        4.45        3.77      1.27 o
   2   7   3       65.45       60.05      3.70 o
   3   7   3      159.44      137.57     10.38 o
   4   7   3       15.87       19.21      2.82 o
   5   7   3        2.35        4.43      2.32 o
   6   7   3       18.48       23.67      3.29 o
   7   7   3       12.76       20.21      3.50 o
 -10   8   3        0.13       -0.69      4.47 o
  -9   8   3      135.24      112.80     10.32 o
  -8   8   3       30.27       35.08      6.53 o
  -7   8   3      203.96      186.08      8.32 o
  -6   8   3       42.87       42.52      4.19 o
  -5   8   3      111.10      103.88      5.05 o
  -4   8   3      217.02      192.19      4.62 o
  -3   8   3        1.52        3.97      1.51 o
  -2   8   3        0.03       -1.38      1.27 o
  -1   8   3        3.09        2.81      1.40 o
   0   8   3       36.37       39.04      2.55 o
   1   8   3        0.03       -0.91      1.36 o
   2   8   3      131.91      132.20      5.27 o
   3   8   3      191.30      166.95      6.25 o
   4   8   3      115.47      119.65      5.77 o
   5   8   3        0.54       -0.70      2.33 o
   6   8   3       28.66       17.24      3.98 o
  -9   9   3        0.01       -0.69      4.13 o
  -8   9   3       44.78       40.24      7.22 o
  -7   9   3      246.46      221.82     12.72 o
  -6   9   3       42.61       38.60      4.85 o
  -5   9   3      138.46      107.01      8.52 o
  -4   9   3        9.63        8.66      2.06 o
  -3   9   3       21.38       16.81      2.29 o
  -2   9   3      118.15      120.73      4.23 o
  -1   9   3       10.02        7.31      1.73 o
   0   9   3        0.75        1.98      1.62 o
   1   9   3      139.69      127.10      5.89 o
   2   9   3       86.02       94.10      6.44 o
   3   9   3        1.06       -0.85      2.55 o
   4   9   3        6.33        5.99      2.83 o
   5   9   3        0.49        0.24      2.67 o
  -9  10   3        0.89       10.66      5.85 o
  -8  10   3      102.97       85.63     10.32 o
  -7  10   3       54.76       52.27      7.91 o
  -6  10   3      120.84      106.66      7.74 o
  -5  10   3       31.71       25.71      5.68 o
  -4  10   3        5.54        3.21      2.95 o
  -3  10   3      132.92      119.78      5.33 o
  -2  10   3        7.21        6.94      2.37 o
  -1  10   3        0.28        2.19      1.96 o
   0  10   3      151.35      151.76      7.45 o
   1  10   3      230.59      202.13      8.32 o
   2  10   3       14.60       17.22      4.62 o
   3  10   3       18.49       13.50      3.56 o
   4  10   3        0.74        0.82      2.95 o
  -8  11   3        4.43       11.00      5.85 o
  -7  11   3       14.93       14.44      5.50 o
  -6  11   3       50.39       57.77      6.36 o
  -5  11   3        8.25        3.52      3.22 o
  -4  11   3        0.23       -3.36      4.19 o
  -3  11   3       11.19       12.63      2.88 o
  -2  11   3       37.16       29.12      3.57 o
  -1  11   3      102.64      105.35      6.80 o
   0  11   3       56.48       69.24      8.04 o
   1  11   3       96.06      107.52      7.17 o
   2  11   3        0.00       -0.19      2.86 o
   3  11   3       18.94       10.70      3.64 o
  -7  12   3       48.15       63.28      9.63 o
  -6  12   3        7.13       10.32      5.16 o
  -5  12   3       42.58       33.12     21.70 o
  -4  12   3       16.72       16.42      3.92 o
  -3  12   3        1.78       -0.85      4.96 o
  -2  12   3       89.69      100.07     10.67 o
  -1  12   3       91.72       87.96      6.67 o
   0  12   3       56.47       54.29      5.96 o
   1  12   3       15.26       16.07      4.16 o
   2  12   3        8.11        5.53      3.61 o
  -6  13   3        0.11       -4.47      4.47 o
  -5  13   3        0.07        0.69      6.53 o
  -4  13   3        0.23        4.81      6.19 o
  -3  13   3        6.23       -1.91      9.12 o
  -2  13   3       27.37       25.33      6.50 o
  -1  13   3       75.53       71.10      6.73 o
   0  13   3       34.43       37.73      5.47 o
  -1 -13   4        8.65        8.75      5.22 o
   0 -13   4       12.62       -1.69      4.24 o
   1 -13   4        1.73       -4.06      4.96 o
   2 -13   4      655.91      671.14     52.73 o
   3 -13   4       20.57        7.06     14.30 o
   4 -13   4        5.67        5.50      6.88 o
   5 -13   4        2.64        2.06      6.88 o
   6 -13   4        9.18       10.66      8.60 o
  -2 -12   4        7.19        9.66      4.24 o
  -1 -12   4       90.98       98.46      8.37 o
   0 -12   4        1.61        0.09      3.84 o
   1 -12   4       26.30       19.91      5.29 o
   2 -12   4      225.26      219.74     14.68 o
   3 -12   4       37.53       43.99     13.62 o
   4 -12   4        1.94       -4.51      6.98 o
   5 -12   4        0.65       10.74      4.49 o
   6 -12   4        3.93        0.11     10.49 o
   7 -12   4        9.86        6.88      6.53 o
  -4 -11   4       40.55       54.05      6.27 o
  -3 -11   4       88.43       99.94      7.45 o
  -2 -11   4        0.96        0.82      3.30 o
  -1 -11   4      290.23      277.09     10.63 o
   0 -11   4      139.01      133.12      8.27 o
   1 -11   4      295.18      293.16     13.82 o
   2 -11   4        6.18       -3.02      7.68 o
   3 -11   4        5.95        2.44      3.28 o
   4 -11   4       21.34       19.74      3.90 o
   5 -11   4        6.54        4.13      4.81 o
   6 -11   4       15.52       23.58      6.19 o
   7 -11   4        0.04        1.72      5.85 o
   8 -11   4      127.19      116.93     13.76 o
  -5 -10   4        9.70       12.76      4.04 o
  -4 -10   4        2.69        1.65      3.99 o
  -3 -10   4       20.47       24.86      4.39 o
  -2 -10   4      157.32      167.86      8.34 o
  -1 -10   4        8.82       13.08      3.62 o
   0 -10   4     2064.04     2114.04     30.99 o
   1 -10   4       18.50       16.38      4.28 o
   2 -10   4        8.55       11.15      3.13 o
   3 -10   4       15.21       11.38      4.07 o
   4 -10   4       83.23       80.71     10.77 o
   5 -10   4       35.70       34.80      4.66 o
   6 -10   4       80.86       63.98      9.80 o
   7 -10   4       66.52       57.09      9.63 o
   8 -10   4      280.80      277.53     17.54 o
   9 -10   4       53.12       57.09     10.66 o
  -6  -9   4        1.38        3.71      2.84 o
  -5  -9   4       91.20       94.79      5.73 o
  -4  -9   4        3.38        3.10      2.55 o
  -3  -9   4       31.46       32.82      3.79 o
  -2  -9   4        2.69        1.03      2.35 o
  -1  -9   4        0.85        1.49      2.26 o
   0  -9   4        0.88        0.55      1.88 o
   1  -9   4      475.32      469.97      8.27 o
   2  -9   4       23.20       18.25      2.56 o
   3  -9   4      193.33      185.60      6.37 o
   4  -9   4       84.49       83.31      5.80 o
   5  -9   4      106.05      103.73     10.49 o
   6  -9   4        1.51       -3.44      3.40 o
   7  -9   4      109.34       78.41     11.00 o
   8  -9   4      414.86      400.31     20.29 o
   9  -9   4        7.35        6.88      7.22 o
  -7  -8   4       56.54       56.40     15.48 o
  -6  -8   4       78.97       95.79      5.23 o
  -5  -8   4        7.42        7.03      2.46 o
  -4  -8   4        0.85        1.90      2.07 o
  -3  -8   4       28.08       26.13      3.21 o
  -2  -8   4     1358.29     1318.72     18.15 o
  -1  -8   4      275.91      279.50      6.04 o
   0  -8   4       20.73       21.82      2.03 o
   1  -8   4        7.07        5.58      1.78 o
   2  -8   4      112.51      114.28      7.27 o
   3  -8   4      250.91      264.69      6.56 o
   4  -8   4       41.76       44.41      3.47 o
   5  -8   4      492.19      488.73     13.90 o
   6  -8   4       96.52      103.31      8.02 o
   7  -8   4       27.56       25.63      4.17 o
   8  -8   4        1.37       -1.41      6.71 o
   9  -8   4       35.33       35.60      8.43 o
  -7  -7   4       21.48       20.18      2.76 o
  -6  -7   4        8.52        5.34      2.23 o
  -5  -7   4       77.32       80.33      4.37 o
  -4  -7   4        6.33        4.44      1.99 o
  -3  -7   4       91.69       89.61      4.38 o
  -2  -7   4      194.34      194.26      3.61 o
  -1  -7   4        0.75        0.84      1.01 o
   0  -7   4        7.15        4.18      1.45 o
   1  -7   4       60.66       57.84      4.32 o
   2  -7   4      124.14      119.04      5.30 o
   3  -7   4       30.34       32.38      2.84 o
   4  -7   4      212.68      224.94      5.40 o
   5  -7   4      106.96      107.13      4.39 o
   6  -7   4      117.66      115.36      5.63 o
   7  -7   4       76.55       75.13      4.90 o
   8  -7   4        0.84       -3.44      3.89 o
   9  -7   4       27.76       33.97      5.95 o
  10  -7   4        0.50        3.69      4.98 o
  -8  -6   4       17.09       18.31      4.51 o
  -7  -6   4      168.21      174.98      5.03 o
  -6  -6   4       11.40       11.43      2.22 o
  -5  -6   4        2.81        0.85      1.81 o
  -4  -6   4       62.48       59.46      3.20 o
  -3  -6   4        0.16        1.93      1.24 o
  -2  -6   4        0.00        0.28      1.06 o
  -1  -6   4        0.24       -0.09      0.90 o
   0  -6   4       12.44       10.69      1.34 o
   1  -6   4      572.44      584.14      7.56 o
   2  -6   4      399.56      414.07      7.05 o
   3  -6   4       40.85       35.53      2.85 o
   4  -6   4      199.45      214.90      5.03 o
   5  -6   4       20.98       21.90      2.54 o
   6  -6   4       51.49       54.59      3.95 o
   7  -6   4        7.24        6.62      2.86 o
   8  -6   4      149.52      147.37      9.06 o
   9  -6   4        6.76       16.85      6.88 o
  10  -6   4        1.83       12.04      6.88 o
  -8  -5   4        0.06       -1.50      2.80 o
  -7  -5   4       21.17       23.34      2.13 o
  -6  -5   4        2.37        1.19      1.69 o
  -5  -5   4       83.34       85.11      2.98 o
  -4  -5   4      752.59      719.60      7.96 o
  -3  -5   4      131.82      124.76      3.09 o
  -2  -5   4       99.06       94.46      1.96 o
  -1  -5   4      244.55      254.51      3.74 o
   0  -5   4        5.93        6.53      1.22 o
   1  -5   4      318.08      359.36      5.44 o
   2  -5   4      372.40      376.65      5.82 o
   3  -5   4       14.70       12.80      1.75 o
   4  -5   4        6.96        4.47      1.33 o
   5  -5   4       44.00       52.86      4.81 o
   6  -5   4       84.13       85.05      3.85 o
   7  -5   4      134.16      133.63      9.18 o
   8  -5   4        7.91        3.75      3.72 o
   9  -5   4      179.29      164.36     12.38 o
  10  -5   4        4.00       -0.34      6.53 o
  -9  -4   4      187.88      223.54     25.11 o
  -8  -4   4       13.60       12.94      3.15 o
  -7  -4   4        0.66       -1.04      1.95 o
  -6  -4   4      153.07      147.49      3.08 o
  -5  -4   4      321.24      320.12      4.33 o
  -4  -4   4       13.53       16.90      1.38 o
  -3  -4   4      266.71      292.30      6.02 o
  -2  -4   4        0.19        0.91      0.64 o
  -1  -4   4     4894.63     5214.17     34.92 o
   0  -4   4      369.72      368.39      4.63 o
   1  -4   4       69.39       89.64      2.64 o
   2  -4   4      137.26      129.27      2.79 o
   3  -4   4       41.41       42.28      2.24 o
   4  -4   4        0.46        1.34      1.20 o
   5  -4   4       74.81       65.21      2.44 o
   6  -4   4       27.66       25.25      2.19 o
   7  -4   4       73.34       68.10      4.55 o
   8  -4   4      306.78      298.17      8.44 o
   9  -4   4        6.48       -1.05      9.11 o
  10  -4   4      104.65      111.92      9.63 o
  -5  -3   4      277.65      288.36      5.04 o
  -4  -3   4       74.41       65.80      1.82 o
  -3  -3   4       36.48       43.67      3.02 o
  -2  -3   4       56.66       68.63      1.54 o
  -1  -3   4     3096.88     3203.85     18.96 o
   0  -3   4     2273.93     2286.52     13.68 o
   1  -3   4      561.48      597.42      5.90 o
   2  -3   4     1567.28     1615.22     12.67 o
   3  -3   4     1801.25     1838.91     17.55 o
   4  -3   4        3.92        3.93      1.21 o
   5  -3   4       55.50       64.52      2.28 o
   6  -3   4       21.24       23.86      1.81 o
   7  -3   4      305.76      297.70      6.66 o
   8  -3   4       19.75       17.05      2.95 o
   9  -3   4        1.68        2.21      2.70 o
  10  -3   4        1.75        3.96      4.25 o
  -4  -2   4        9.73        6.89      0.74 o
  -3  -2   4      333.72      383.66      4.29 o
  -2  -2   4      158.60      176.28      2.40 o
  -1  -2   4      221.66      212.42      3.18 o
   0  -2   4      484.08      486.59      4.62 o
   1  -2   4       16.59       13.47      1.11 o
   2  -2   4       24.93       25.55      1.37 o
   3  -2   4      164.63      164.64      3.30 o
   4  -2   4       23.21       13.86      1.53 o
   5  -2   4       87.35       97.63      2.60 o
   6  -2   4        3.17        2.35      1.28 o
   7  -2   4       61.86       58.27      3.64 o
   8  -2   4        3.87        3.78      2.44 o
   9  -2   4       10.75       13.31      3.19 o
  10  -2   4        1.50       -2.24      2.96 o
  -4  -1   4       30.33       29.18      1.57 o
  -3  -1   4     3402.77     3651.13     27.18 o
  -2  -1   4      115.36      108.70      1.78 o
  -1  -1   4        6.86        5.80      0.73 o
   0  -1   4       35.84       39.11      1.58 o
   1  -1   4      978.93      888.03      7.18 o
   2  -1   4      400.19      393.71      4.18 o
   3  -1   4        5.40        9.89      1.34 o
   4  -1   4      282.60      285.23      4.00 o
   5  -1   4      835.83      895.32      8.89 o
   6  -1   4      576.19      583.09      8.20 o
   7  -1   4       13.74       12.66      2.27 o
   8  -1   4        5.90        5.09      2.27 o
   9  -1   4        5.31        6.79      2.75 o
  10  -1   4        4.41       -0.41      6.53 o
 -10   0   4        0.04        4.47      2.06 o
  -6   0   4       35.93       38.27      4.13 o
  -5   0   4       95.52       93.01      2.11 o
  -4   0   4       11.18       14.16      1.05 o
  -3   0   4      114.50      117.27      1.71 o
  -2   0   4       23.69       22.89      0.76 o
  -1   0   4       82.37       83.14      2.06 o
   0   0   4      646.70      614.93      5.37 o
   1   0   4      476.29      480.42      5.10 o
   2   0   4       40.89       42.66      1.63 o
   3   0   4      364.54      354.06      4.96 o
   4   0   4      403.27      416.32      5.37 o
   5   0   4      172.36      171.99      3.55 o
   6   0   4       87.46       80.02      4.81 o
   7   0   4        0.02       -1.97      1.83 o
   8   0   4        5.15        5.03      2.93 o
   9   0   4       21.29       20.86      3.44 o
  10   0   4       16.96       11.40      5.16 o
 -10   1   4       33.14       31.64      3.78 o
  -9   1   4      113.04      110.07      4.25 o
  -8   1   4      201.85      188.37      4.97 o
  -7   1   4        6.06        6.55      1.20 o
  -6   1   4      133.07      133.63      3.28 o
  -5   1   4      759.56      809.56      8.55 o
  -4   1   4        7.82        9.28      0.76 o
  -3   1   4      156.50      146.77      2.02 o
  -2   1   4      409.58      368.58      3.07 o
  -1   1   4       28.66       42.24      1.21 o
   0   1   4      293.06      297.59      3.94 o
   1   1   4      274.83      278.34      3.23 o
   2   1   4       96.53       88.73      2.85 o
   3   1   4        1.83        4.56      1.20 o
   4   1   4      278.58      270.25      4.71 o
   5   1   4       31.03       37.35      2.22 o
   6   1   4      323.01      327.98      6.80 o
   7   1   4        6.72        3.46      2.04 o
   8   1   4       30.90       25.16      3.12 o
   9   1   4       43.64       38.18      3.92 o
 -10   2   4       67.15       72.91      5.50 o
  -9   2   4        0.04        2.12      4.81 o
  -8   2   4       36.26       41.93      3.28 o
  -7   2   4       21.90       21.48      1.83 o
  -6   2   4       15.57       19.10      1.79 o
  -5   2   4      665.36      690.16      7.22 o
  -4   2   4       30.56       25.86      1.76 o
  -3   2   4      245.90      257.69      2.93 o
  -2   2   4     1026.46     1016.58      7.20 o
  -1   2   4      376.69      364.72      3.62 o
   0   2   4       15.68       17.75      1.09 o
   1   2   4      343.19      329.99      3.88 o
   2   2   4       32.01       39.25      1.81 o
   3   2   4      172.61      197.49      3.53 o
   4   2   4      151.36      172.05      3.70 o
   5   2   4       18.69       21.57      2.08 o
   6   2   4       35.52       34.63      3.13 o
   7   2   4      100.25       97.76      4.44 o
   8   2   4      119.15      103.80      4.89 o
   9   2   4        0.74       -1.00      2.23 o
 -10   3   4      282.93      272.49     18.74 o
  -9   3   4        6.49        7.74      2.43 o
  -8   3   4       34.12       30.78      3.13 o
  -7   3   4        4.88        6.72      1.91 o
  -6   3   4       19.40       20.20      1.66 o
  -5   3   4      283.90      277.52      4.95 o
  -4   3   4      815.76      798.25      6.40 o
  -3   3   4       41.77       43.85      1.79 o
  -2   3   4       24.43       24.14      1.19 o
  -1   3   4       40.61       35.03      1.46 o
   0   3   4      784.91      762.24      9.61 o
   1   3   4      140.73      141.99      3.03 o
   2   3   4       47.43       53.59      2.64 o
   3   3   4       85.87       87.08      2.58 o
   4   3   4      408.03      406.98      5.47 o
   5   3   4      169.01      169.38      4.02 o
   6   3   4       76.11       71.34      3.43 o
   7   3   4       25.79       19.84      2.44 o
   8   3   4      146.79      137.36      6.00 o
   9   3   4        0.04       -3.93      2.93 o
 -10   4   4       23.65       20.51      3.95 o
  -9   4   4       14.41       14.54      3.13 o
  -8   4   4       40.24       38.38      3.87 o
  -7   4   4      197.88      189.75      6.68 o
  -6   4   4       31.60       27.50      4.26 o
  -5   4   4        1.43       -0.58      0.85 o
  -4   4   4        1.96        1.39      0.78 o
  -3   4   4      477.07      461.50      5.39 o
  -2   4   4      376.09      380.25      4.59 o
  -1   4   4        5.13        1.02      0.92 o
   0   4   4       24.34       25.90      1.60 o
   1   4   4      187.52      180.52      3.38 o
   2   4   4      727.16      753.85      8.60 o
   3   4   4       98.94      102.86      3.10 o
   4   4   4        4.87        5.99      1.35 o
   5   4   4       59.24       52.17      3.04 o
   6   4   4        1.85        2.74      1.80 o
   7   4   4       16.80       19.88      2.48 o
   8   4   4       14.07       10.60      2.59 o
 -10   5   4      144.93      150.74      7.25 o
  -9   5   4        3.53        4.28      2.89 o
  -8   5   4       35.05       35.27      3.96 o
  -7   5   4       32.65       23.96      3.38 o
  -6   5   4       56.85       58.76      2.69 o
  -5   5   4       41.74       38.44      1.73 o
  -4   5   4      318.43      320.38      4.49 o
  -3   5   4       13.68       15.78      1.48 o
  -2   5   4       46.98       38.99      1.96 o
  -1   5   4       24.38       27.63      1.78 o
   0   5   4       43.22       45.19      2.06 o
   1   5   4       19.23       17.23      1.47 o
   2   5   4        2.56        0.63      1.20 o
   3   5   4        0.50        2.69      1.37 o
   4   5   4      185.84      165.46      5.26 o
   5   5   4      338.58      295.85      6.38 o
   6   5   4       49.33       42.58      3.33 o
   7   5   4        6.66        5.36      2.22 o
   8   5   4        5.83        4.13      2.43 o
 -10   6   4        5.02        5.54      3.47 o
  -9   6   4        6.28        4.24      2.97 o
  -8   6   4        0.38       -0.20      2.58 o
  -7   6   4       40.70       38.24      4.21 o
  -6   6   4        5.23        4.60      2.02 o
  -5   6   4      391.77      393.62      7.87 o
  -4   6   4        0.88        4.44      1.37 o
  -3   6   4       54.77       62.59      2.61 o
  -2   6   4      245.84      224.58      4.30 o
  -1   6   4        2.06        1.02      1.03 o
   0   6   4      405.96      427.46      6.46 o
   1   6   4       44.45       47.01      2.34 o
   2   6   4        0.75       -0.08      1.29 o
   3   6   4       33.37       44.20      3.40 o
   4   6   4        3.69        2.04      1.91 o
   5   6   4       11.59        4.96      2.20 o
   6   6   4       16.69       21.32      2.75 o
   7   6   4        0.64       -2.68      2.20 o
 -10   7   4       16.69       17.88      5.50 o
  -9   7   4        0.16        3.68      3.13 o
  -8   7   4        1.40       -1.91      2.64 o
  -7   7   4        1.09       -0.96      3.10 o
  -6   7   4      369.41      348.86      7.13 o
  -5   7   4      449.92      438.74      6.67 o
  -4   7   4        8.91        9.11      1.62 o
  -3   7   4      158.78      155.14      3.91 o
  -2   7   4        0.50       -0.26      1.13 o
  -1   7   4       85.18       81.31      3.41 o
   0   7   4       65.91       72.14      3.15 o
   1   7   4        0.35       -1.89      1.31 o
   2   7   4      121.52      115.06      5.04 o
   3   7   4      188.03      156.04      8.41 o
   4   7   4       48.53       45.11      3.81 o
   5   7   4       21.06       24.93      3.24 o
   6   7   4        0.40       -1.43      2.37 o
   7   7   4       90.81       88.90      6.46 o
 -10   8   4       45.94       30.61      6.53 o
  -9   8   4        0.20        3.44      4.13 o
  -8   8   4        3.12        1.72      4.13 o
  -7   8   4       10.97        9.62      5.85 o
  -6   8   4       65.73       72.83      4.88 o
  -5   8   4       27.47       23.62      2.26 o
  -4   8   4      147.55      145.67      4.10 o
  -3   8   4        0.55        3.16      1.50 o
  -2   8   4        3.74        3.41      1.48 o
  -1   8   4       18.07       14.06      2.06 o
   0   8   4       42.67       46.40      2.80 o
   1   8   4       17.69       18.14      2.16 o
   2   8   4        9.60        8.02      2.58 o
   3   8   4       91.64       60.77      4.47 o
   4   8   4        0.12        2.14      2.65 o
   5   8   4       34.72       36.18      4.64 o
   6   8   4        9.99       10.66      5.19 o
  -9   9   4        6.57       11.35      5.50 o
  -8   9   4       54.16       56.74      7.91 o
  -7   9   4       87.12       85.29      9.29 o
  -6   9   4       12.22       13.34      3.55 o
  -5   9   4        2.26        4.49      2.52 o
  -4   9   4        4.88        5.50      2.15 o
  -3   9   4      324.23      296.24      7.16 o
  -2   9   4      203.58      196.48      5.96 o
  -1   9   4       28.99       22.78      3.09 o
   0   9   4      106.42      111.89      5.21 o
   1   9   4      204.79      213.43      8.02 o
   2   9   4      107.35      103.66      6.41 o
   3   9   4       30.96       24.57      3.90 o
   4   9   4        3.11       -1.08      2.74 o
   5   9   4        0.57       -3.13      7.63 o
  -9  10   4       30.79       41.27      7.91 o
  -8  10   4       36.73       30.95      6.88 o
  -7  10   4       37.72       30.61      6.53 o
  -6  10   4       33.98       30.00      9.46 o
  -5  10   4        6.92        5.72      5.35 o
  -4  10   4        7.50        3.86      4.38 o
  -3  10   4      189.76      183.84      6.20 o
  -2  10   4        2.61        2.44      2.12 o
  -1  10   4       46.63       43.49      3.81 o
   0  10   4       92.46       88.29      6.20 o
   1  10   4      199.77      175.46      7.74 o
   2  10   4       36.46       38.92      4.47 o
   3  10   4        7.66        7.90      3.19 o
   4  10   4        0.06        4.55      3.19 o
  -8  11   4       42.50       57.78      8.94 o
  -7  11   4        4.24        5.50      5.16 o
  -6  11   4       42.36       58.08      6.36 o
  -5  11   4       32.76       40.81      5.53 o
  -4  11   4        2.71        2.54      3.00 o
  -3  11   4       97.92       94.48      6.58 o
  -2  11   4        4.47        8.09      3.24 o
  -1  11   4      104.88      109.23      7.00 o
   0  11   4        0.97       -0.53      2.67 o
   1  11   4        6.38        8.16      3.36 o
   2  11   4       16.16       13.02      3.74 o
   3  11   4        7.32        7.12      3.42 o
  -7  12   4       12.04       16.16      6.19 o
  -6  12   4        9.78       11.69      5.85 o
  -5  12   4       23.89       33.66      5.37 o
  -4  12   4        0.74        2.23      3.23 o
  -3  12   4        0.00       -0.58      5.11 o
  -2  12   4       86.73       85.87      9.18 o
  -1  12   4       23.71       17.42      3.92 o
   0  12   4        1.76        2.15      3.26 o
   1  12   4        7.63        8.12      3.87 o
  -5  13   4       14.99       44.71      9.97 o
  -4  13   4       17.10       17.88      8.60 o
  -3  13   4        2.33        2.61      5.09 o
  -2  13   4        3.77        7.40      5.06 o
  -1  13   4        0.40       -0.59      3.55 o
   0 -13   5      112.11      106.30      9.57 o
   1 -13   5      282.02      292.51     16.99 o
   2 -13   5      455.83      460.88     31.03 o
   3 -13   5       91.52       96.12     21.20 o
   4 -13   5        6.33       -6.23     19.77 o
   5 -13   5       27.92       37.14     10.66 o
  -2 -12   5       52.20       53.11      6.85 o
  -1 -12   5       39.67       49.94     10.12 o
   0 -12   5        6.87        3.73      4.25 o
   1 -12   5        0.40       -1.33      6.88 o
   2 -12   5      656.58      659.82     34.42 o
   3 -12   5       22.19       26.88      8.58 o
   4 -12   5        1.32       -6.18     10.05 o
   5 -12   5       17.83       15.13      7.91 o
   6 -12   5       10.40       13.56      6.53 o
   7 -12   5        9.51       28.20      8.60 o
  -4 -11   5       31.32       36.98      5.57 o
  -3 -11   5       22.90       19.67      5.01 o
  -2 -11   5       35.90       36.94      5.77 o
  -1 -11   5      231.05      230.61     10.69 o
   0 -11   5       21.86       10.36      4.16 o
   1 -11   5       68.70       61.11      6.89 o
   2 -11   5        3.99        4.66      4.02 o
   3 -11   5        0.04       -5.11      3.76 o
   4 -11   5       10.16        8.35      4.17 o
   5 -11   5       41.55       46.69      6.88 o
   6 -11   5        1.55       -2.53      4.11 o
   7 -11   5        2.72       13.76      7.57 o
   8 -11   5       11.30       17.20      8.25 o
  -5 -10   5        0.80        4.77      3.64 o
  -4 -10   5       37.92       47.77      5.65 o
  -3 -10   5        0.00       -1.81      2.98 o
  -2 -10   5       34.83       36.21      5.07 o
  -1 -10   5        1.58        2.77      3.23 o
   0 -10   5      950.33      919.25     21.00 o
   1 -10   5       20.39       17.24      4.95 o
   2 -10   5      134.66      129.63      7.40 o
   3 -10   5       57.44       68.67      7.69 o
   4 -10   5       53.97       52.56      5.20 o
   5 -10   5       39.58       41.59      7.22 o
   6 -10   5        0.06       -2.63      3.72 o
   7 -10   5       57.77       56.74      9.97 o
   8 -10   5       28.19       30.26      8.94 o
  -6  -9   5       54.81       75.80     10.17 o
  -5  -9   5      129.31      133.12      6.55 o
  -4  -9   5        9.04        9.79      2.97 o
  -3  -9   5        0.89        4.27      2.56 o
  -2  -9   5        7.32        4.97      2.74 o
  -1  -9   5      236.09      246.86      8.17 o
   0  -9   5        2.09        2.41      2.45 o
   1  -9   5       40.93       43.25      3.23 o
   2  -9   5      226.11      222.46     10.93 o
   3  -9   5      100.16       99.29      8.54 o
   4  -9   5        0.91        3.25      3.03 o
   5  -9   5       39.47       37.10      4.83 o
   6  -9   5       20.32       25.27      5.22 o
   7  -9   5        0.13       -4.13      5.85 o
   8  -9   5       32.94       21.32      8.25 o
   9  -9   5        1.08       -8.60      6.19 o
  -6  -8   5       26.84       26.74      3.48 o
  -5  -8   5        1.50        3.38      2.43 o
  -4  -8   5       15.56       14.12      2.78 o
  -3  -8   5       90.43       85.62      5.14 o
  -2  -8   5        7.96        8.23      2.39 o
  -1  -8   5       49.01       55.01      6.11 o
   0  -8   5        5.29        3.98      1.58 o
   1  -8   5      101.96       95.28      4.13 o
   2  -8   5        1.54        1.60      1.75 o
   3  -8   5     1297.62     1294.20     20.57 o
   4  -8   5       15.68       17.64      2.80 o
   5  -8   5      284.39      285.65      7.21 o
   6  -8   5        6.95        2.89      3.52 o
   7  -8   5      289.32      268.99      9.80 o
   8  -8   5       41.40       38.55      6.55 o
   9  -8   5        0.78        0.86      4.85 o
  -7  -7   5       56.83       66.89      4.89 o
  -6  -7   5        9.33       13.23      2.57 o
  -5  -7   5        0.84        1.22      2.03 o
  -4  -7   5      135.66      144.21      5.43 o
  -3  -7   5       85.09       84.52      4.75 o
  -2  -7   5      797.82      799.03     10.90 o
  -1  -7   5      476.88      475.78      6.63 o
   0  -7   5       24.75       26.23      2.18 o
   1  -7   5       16.17       19.07      2.13 o
   2  -7   5       30.35       31.14      3.01 o
   3  -7   5      140.60      145.57      4.87 o
   4  -7   5       58.43       53.10      3.30 o
   5  -7   5        3.13        3.31      1.94 o
   6  -7   5       37.94       41.94      4.63 o
   7  -7   5       92.67       88.38      7.66 o
   8  -7   5       22.33       20.29      7.57 o
   9  -7   5        0.48        5.50      6.19 o
  -8  -6   5      110.35      106.73      7.78 o
  -7  -6   5      147.42      163.74      5.00 o
  -6  -6   5       81.40       92.13      8.19 o
  -5  -6   5       35.08       35.31      3.05 o
  -4  -6   5      569.05      567.10     10.18 o
  -3  -6   5      710.86      712.61      8.16 o
  -2  -6   5       55.25       52.54      2.26 o
  -1  -6   5       12.80       15.05      1.43 o
   0  -6   5       55.70       58.97      2.69 o
   1  -6   5     2032.67     2136.81     18.84 o
   2  -6   5       69.35       83.22      3.43 o
   3  -6   5        0.78        0.42      1.49 o
   4  -6   5       10.87        9.93      2.00 o
   5  -6   5       17.39       18.74      2.18 o
   6  -6   5      176.57      177.86      8.28 o
   7  -6   5      398.24      414.68     12.30 o
   8  -6   5       16.79       21.32      7.22 o
   9  -6   5      233.67      221.82     15.13 o
  10  -6   5      147.67      152.69     14.79 o
  -8  -5   5        2.47        4.04      3.35 o
  -7  -5   5        0.56        1.22      1.44 o
  -6  -5   5        1.64        1.15      1.62 o
  -5  -5   5       43.34       43.82      3.25 o
  -4  -5   5        4.23        6.47      1.30 o
  -3  -5   5      759.00      781.73      8.26 o
  -2  -5   5       99.37      102.98      3.36 o
  -1  -5   5      293.53      330.95      4.50 o
   0  -5   5      153.39      172.35      3.48 o
   1  -5   5      754.53      782.47      8.33 o
   2  -5   5       45.63       56.71      2.74 o
   3  -5   5      116.24      123.60      3.73 o
   4  -5   5      154.99      163.22      4.01 o
   5  -5   5      289.82      288.23      5.01 o
   6  -5   5      103.95      102.85      4.92 o
   7  -5   5        3.10        4.29      2.52 o
   8  -5   5       17.85       10.28      3.00 o
   9  -5   5      258.38      268.25     16.51 o
  10  -5   5       15.96        9.29      6.88 o
  -9  -4   5       45.89       54.34     13.76 o
  -8  -4   5       64.87       73.79      6.53 o
  -7  -4   5        8.59        7.00      1.92 o
  -6  -4   5       18.49       16.06      1.54 o
  -5  -4   5      560.24      571.28      6.56 o
  -4  -4   5      352.98      325.32      4.33 o
  -3  -4   5       25.12       26.34      1.76 o
  -2  -4   5        9.63        5.53      0.86 o
  -1  -4   5      669.82      733.04      7.59 o
   0  -4   5       29.90       21.31      1.47 o
   1  -4   5       33.68       24.90      1.59 o
   2  -4   5      241.38      243.23      4.65 o
   3  -4   5       69.08       66.30      2.80 o
   4  -4   5        0.01        2.03      1.35 o
   5  -4   5        8.65       10.04      1.65 o
   6  -4   5       15.89       17.65      1.90 o
   7  -4   5       52.00       46.08      4.25 o
   8  -4   5       44.73       39.31      4.19 o
   9  -4   5        1.00       -0.62      2.75 o
  10  -4   5       40.29       39.89      9.29 o
  -9  -3   5       13.41       12.04      8.60 o
  -8  -3   5        1.29        0.00      5.16 o
  -7  -3   5        4.37        0.00      4.81 o
  -6  -3   5      489.22      456.78      9.93 o
  -5  -3   5      121.42      118.13      2.24 o
  -4  -3   5       91.64       86.19      2.44 o
  -3  -3   5       30.05       30.85      1.68 o
  -2  -3   5      119.93      114.92      1.88 o
  -1  -3   5     1680.43     1766.87     15.85 o
   0  -3   5      480.53      481.41      5.03 o
   1  -3   5      374.51      407.24      4.84 o
   2  -3   5       63.42       62.70      2.42 o
   3  -3   5       65.27       82.96      2.71 o
   4  -3   5       77.96       84.25      2.89 o
   5  -3   5       45.71       52.88      2.72 o
   6  -3   5       15.15       16.73      2.05 o
   7  -3   5      207.46      210.80      5.86 o
   8  -3   5       36.72       36.14      3.92 o
   9  -3   5        1.62        3.66      2.78 o
  10  -3   5       10.95        6.68      3.89 o
  -6  -2   5      611.88      602.52     31.64 o
  -5  -2   5      107.14      106.02      2.47 o
  -4  -2   5      314.09      335.98      4.11 o
  -3  -2   5       15.72       15.73      1.26 o
  -2  -2   5      649.74      693.74      5.25 o
  -1  -2   5       13.20       14.18      1.11 o
   0  -2   5      606.00      555.02      5.01 o
   1  -2   5        2.52        1.84      0.91 o
   2  -2   5      111.57      105.52      2.83 o
   3  -2   5       32.13       28.75      1.95 o
   4  -2   5      120.24      130.05      3.34 o
   5  -2   5      126.83      129.44      3.08 o
   6  -2   5        0.77       -0.47      1.31 o
   7  -2   5      374.54      373.16      8.39 o
   8  -2   5      147.67      152.71      6.27 o
   9  -2   5       48.46       43.11      4.38 o
  10  -2   5       29.69       36.05      4.45 o
  -5  -1   5       37.48       38.57      1.24 o
  -4  -1   5       29.45       26.36      1.20 o
  -3  -1   5      553.21      605.21      5.41 o
  -2  -1   5       16.72       24.07      0.90 o
  -1  -1   5      170.08      140.56      2.48 o
   0  -1   5      284.14      298.02      3.65 o
   1  -1   5      460.17      484.90      5.62 o
   2  -1   5      161.80      172.53      3.67 o
   3  -1   5        1.70        0.93      1.19 o
   4  -1   5      106.85      112.19      3.30 o
   5  -1   5       13.10       12.41      1.65 o
   6  -1   5      228.24      233.52      5.24 o
   7  -1   5       18.85       23.65      2.89 o
   8  -1   5       15.22       13.23      2.70 o
   9  -1   5       16.92       17.92      4.30 o
  10  -1   5        0.30       -1.81      3.54 o
  -9   0   5       24.80       26.14      2.75 o
  -8   0   5       94.38       97.76      2.70 o
  -7   0   5       46.32       49.15      1.76 o
  -6   0   5       42.30       48.16      1.50 o
  -5   0   5      221.49      237.70      3.16 o
  -4   0   5       36.78       44.67      1.44 o
  -3   0   5     1956.83     2040.32     19.80 o
  -2   0   5     2974.86     2974.15     16.28 o
  -1   0   5      738.03      755.81      5.75 o
   0   0   5      126.34      116.31      2.24 o
   1   0   5      204.51      217.06      3.24 o
   2   0   5        3.13        5.25      1.30 o
   3   0   5        0.99        1.29      1.12 o
   4   0   5      240.36      241.14      4.55 o
   5   0   5       52.03       49.86      2.42 o
   6   0   5      236.89      228.77      5.39 o
   7   0   5        0.43       -0.72      1.98 o
   8   0   5        0.13        1.18      2.29 o
   9   0   5       94.78       92.70      5.76 o
 -10   1   5       23.92       28.54      3.44 o
  -9   1   5       83.02       83.16      3.89 o
  -8   1   5      290.76      281.20      5.38 o
  -7   1   5       16.34       15.92      1.50 o
  -6   1   5        2.69        3.01      1.03 o
  -5   1   5        0.62        0.78      0.95 o
  -4   1   5       81.46       81.65      1.74 o
  -3   1   5       82.15       73.16      1.56 o
  -2   1   5      176.60      147.87      2.01 o
  -1   1   5       11.11       13.91      0.92 o
   0   1   5       14.74       14.06      1.13 o
   1   1   5     1086.54     1061.50      8.73 o
   2   1   5      151.75      152.60      3.77 o
   3   1   5      115.36      129.77      4.77 o
   4   1   5      282.68      285.77      4.73 o
   5   1   5       93.28       92.02      3.07 o
   6   1   5       40.01       43.41      3.29 o
   7   1   5       70.80       74.24      4.32 o
   8   1   5       61.94       56.43      4.12 o
   9   1   5        3.65        1.59      2.92 o
 -10   2   5      106.03      108.33      6.53 o
  -9   2   5       13.88       17.23      2.54 o
  -8   2   5       12.00       13.66      2.30 o
  -7   2   5        9.16        7.41      1.56 o
  -6   2   5        9.45       11.00      1.84 o
  -5   2   5      142.48      138.72      2.71 o
  -4   2   5      895.04      928.68      6.69 o
  -3   2   5        5.99        5.05      0.84 o
  -2   2   5      149.16      154.94      2.48 o
  -1   2   5     3522.72     3648.06     22.24 o
   0   2   5       71.69       73.11      1.86 o
   1   2   5      273.40      305.14      4.67 o
   2   2   5      153.42      160.28      3.45 o
   3   2   5      248.84      220.36      4.24 o
   4   2   5       78.00       80.12      3.37 o
   5   2   5        7.42        4.90      1.60 o
   6   2   5       16.18       17.79      2.56 o
   7   2   5      170.06      165.13      5.75 o
   8   2   5        0.26        1.80      2.03 o
   9   2   5        1.64        0.49      2.44 o
 -10   3   5       63.73       62.93      6.19 o
  -9   3   5      185.63      181.08      6.55 o
  -8   3   5      158.08      162.48      5.82 o
  -7   3   5        0.00       -0.58      1.62 o
  -6   3   5      246.55      249.73      4.16 o
  -5   3   5        0.93        0.82      0.92 o
  -4   3   5      114.58      108.47      2.58 o
  -3   3   5       25.03       30.07      1.51 o
  -2   3   5      198.86      204.37      2.90 o
  -1   3   5       70.62       67.00      1.84 o
   0   3   5        9.41        3.61      0.83 o
   1   3   5       12.91       10.66      1.35 o
   2   3   5      268.28      286.93      4.51 o
   3   3   5       13.57       15.77      1.56 o
   4   3   5      167.04      163.76      4.46 o
   5   3   5       68.08       72.30      3.24 o
   6   3   5        4.90        3.60      1.80 o
   7   3   5       24.36       18.53      2.59 o
   8   3   5        2.75        0.86      3.22 o
 -10   4   5        0.00       -1.75      2.64 o
  -9   4   5        5.90        5.88      3.44 o
  -8   4   5       33.91       38.17      3.96 o
  -7   4   5        2.23        2.02      2.06 o
  -6   4   5        9.18       10.22      2.71 o
  -5   4   5        0.04       -1.56      0.98 o
  -4   4   5       64.39       73.85      2.13 o
  -3   4   5     1773.55     1870.90     13.86 o
  -2   4   5        0.60        2.82      0.86 o
  -1   4   5      139.91      164.38      3.50 o
   0   4   5      260.53      259.10      4.72 o
   1   4   5      220.87      228.74      3.95 o
   2   4   5      835.02      839.74      8.90 o
   3   4   5        2.05        1.18      1.20 o
   4   4   5      156.59      158.94      3.87 o
   5   4   5      191.64      184.49      5.08 o
   6   4   5        0.13        1.30      1.75 o
   7   4   5       25.72       21.85      2.72 o
   8   4   5        7.38        9.16      2.66 o
 -10   5   5       42.37       34.95      7.22 o
  -9   5   5       43.98       39.89      4.36 o
  -8   5   5        6.48        6.01      2.54 o
  -7   5   5        0.10       -0.86      2.19 o
  -6   5   5       59.40       65.40      3.66 o
  -5   5   5        0.46        0.85      1.08 o
  -4   5   5      299.27      305.97      4.36 o
  -3   5   5      336.44      362.69      6.93 o
  -2   5   5        3.00        3.30      1.11 o
  -1   5   5       95.61      105.88      4.19 o
   0   5   5        1.09        1.03      1.17 o
   1   5   5      353.56      330.64      6.94 o
   2   5   5        0.00        2.18      1.32 o
   3   5   5       10.15       13.92      1.81 o
   4   5   5       28.82       21.33      2.37 o
   5   5   5      253.64      225.43      5.84 o
   6   5   5      122.69      125.72      5.28 o
   7   5   5       32.76       30.35      3.10 o
   8   5   5        6.43       -1.73      3.24 o
 -10   6   5        4.51        6.29      3.30 o
  -9   6   5      123.81      113.01      6.69 o
  -8   6   5      336.95      325.35     10.28 o
  -7   6   5       39.24       36.45      4.11 o
  -6   6   5       93.36       90.79      4.51 o
  -5   6   5      399.85      409.81      7.04 o
  -4   6   5        9.68       14.35      1.70 o
  -3   6   5       34.42       28.17      2.06 o
  -2   6   5      110.85      107.84      3.23 o
  -1   6   5        3.07        4.59      1.30 o
   0   6   5        0.65        0.25      1.21 o
   1   6   5        1.59       -0.08      1.29 o
   2   6   5      133.66      141.74      4.13 o
   3   6   5        1.03       -0.68      1.75 o
   4   6   5       16.72       22.17      2.97 o
   5   6   5        1.54        2.91      2.09 o
   6   6   5        0.48        1.64      2.12 o
   7   6   5        1.84        4.76      2.80 o
 -10   7   5       20.10       15.48      5.16 o
  -9   7   5        0.06        0.95      2.97 o
  -8   7   5       10.86       13.32      3.47 o
  -7   7   5       11.95       10.89      3.05 o
  -6   7   5      142.65      152.04      5.99 o
  -5   7   5      577.67      596.57      9.90 o
  -4   7   5        6.80        5.59      1.52 o
  -3   7   5      166.60      170.61      4.09 o
  -2   7   5        9.44        7.96      1.52 o
  -1   7   5      340.88      338.81      5.87 o
   0   7   5      690.07      684.30      8.92 o
   1   7   5       12.13       14.80      2.03 o
   2   7   5      346.24      323.98      9.43 o
   3   7   5      348.84      323.29      8.33 o
   4   7   5      114.31      124.56      5.81 o
   5   7   5       97.81       98.62      5.67 o
   6   7   5        0.01       -3.65      4.98 o
  -9   8   5       56.21       47.80      7.22 o
  -8   8   5        4.18        4.13      4.13 o
  -7   8   5       76.63       63.97      7.57 o
  -6   8   5        8.00       10.03      2.33 o
  -5   8   5        4.97        5.47      2.15 o
  -4   8   5       97.37       89.04      3.93 o
  -3   8   5        0.03       -1.19      1.34 o
  -2   8   5      108.35      122.31      3.96 o
  -1   8   5      207.73      193.15      5.13 o
   0   8   5       26.57       26.53      2.34 o
   1   8   5       68.32       75.93      3.91 o
   2   8   5       78.88       79.20      5.02 o
   3   8   5      106.96       98.63      6.54 o
   4   8   5        0.29        0.93      3.30 o
   5   8   5       65.08       58.98      5.74 o
   6   8   5       20.16       23.20      4.45 o
  -9   9   5        9.98        1.38      4.13 o
  -8   9   5       20.28       21.32      5.85 o
  -7   9   5       82.39       85.29      9.29 o
  -6   9   5       23.87       19.75      3.87 o
  -5   9   5       15.28       15.28      3.08 o
  -4   9   5       75.98       73.32      5.82 o
  -3   9   5       38.38       38.13      3.31 o
  -2   9   5        7.68        7.29      2.19 o
  -1   9   5      280.91      303.50      8.34 o
   0   9   5        7.06        5.36      2.60 o
   1   9   5       53.72       54.26      4.82 o
   2   9   5       26.72       27.96      3.89 o
   3   9   5       22.64       29.45      4.41 o
   4   9   5        7.37       14.01      4.27 o
   5   9   5        0.02       -2.16      3.14 o
  -8  10   5        4.58       10.66      5.16 o
  -7  10   5       36.47       28.89      6.19 o
  -6  10   5       21.63       21.01      4.45 o
  -5  10   5      120.67      120.10      6.52 o
  -4  10   5      244.08      236.44     12.56 o
  -3  10   5        8.79        4.75      2.35 o
  -2  10   5        2.38        2.07      2.12 o
  -1  10   5       81.78       68.29      5.34 o
   0  10   5       63.21       57.93      6.25 o
   1  10   5        0.00       -1.45      2.49 o
   2  10   5        7.00        2.38      3.09 o
   3  10   5        2.53        7.57      3.31 o
   4  10   5       68.85       83.07      6.60 o
  -8  11   5       30.24       45.05      8.25 o
  -7  11   5        1.20        4.13      4.81 o
  -6  11   5        1.84        4.81      4.81 o
  -5  11   5       62.69       65.05      6.68 o
  -4  11   5      622.57      595.79     20.65 o
  -3  11   5        7.74        3.51      2.60 o
  -2  11   5      182.32      169.93      8.00 o
  -1  11   5       12.78       15.43      3.74 o
   0  11   5        0.87       -0.58      2.94 o
   1  11   5       36.80       46.36      5.09 o
   2  11   5        0.53       -3.46      2.81 o
   3  11   5        1.47       -2.02      3.24 o
  -7  12   5        0.81        0.00      4.81 o
  -6  12   5       75.85       76.35     10.32 o
  -5  12   5        0.95        1.94      3.76 o
  -4  12   5       17.49       10.95      3.87 o
  -3  12   5       98.45      103.12      9.09 o
  -2  12   5       47.96       35.94      4.83 o
  -1  12   5        0.28       -1.86      2.81 o
   0  12   5        2.32        4.04      3.42 o
   1  12   5       20.44       17.27      4.34 o
  -4  13   5       36.00       53.99     10.66 o
  -3  13   5       12.07        9.60      5.98 o
  -2  13   5       20.95        9.91      5.14 o
   0 -13   6        7.21        3.58      8.88 o
   1 -13   6       90.87       87.79     18.58 o
   2 -13   6        0.70       -1.69      5.67 o
   3 -13   6       13.07       12.32      6.31 o
   4 -13   6       13.01        0.36     30.09 o
   5 -13   6        1.83       13.07      8.94 o
  -2 -12   6       13.74       20.83      8.06 o
  -1 -12   6       23.00       19.42      5.56 o
   0 -12   6       42.75       29.47      6.54 o
   1 -12   6        2.86       -1.50      7.16 o
   2 -12   6      181.70      176.66     20.81 o
   3 -12   6       18.18        3.66      9.76 o
   4 -12   6        0.08       -6.48      4.08 o
   5 -12   6       11.40       13.41      7.91 o
   6 -12   6       26.26       32.22      6.66 o
  -3 -11   6      130.46      137.25      9.38 o
  -2 -11   6        0.01       -1.15      3.68 o
  -1 -11   6      102.55      100.36      8.28 o
   0 -11   6       23.25       21.33      4.90 o
   1 -11   6      323.15      323.71     25.39 o
   2 -11   6       45.25       42.87      7.51 o
   3 -11   6        2.23       -2.45      5.18 o
   4 -11   6      143.21      136.68      7.94 o
   5 -11   6       35.01       41.99      7.05 o
   6 -11   6        0.59        4.99      4.86 o
   7 -11   6       49.37       57.43     10.66 o
  -5 -10   6       14.63       13.07      9.97 o
  -4 -10   6        0.03       -2.00      3.18 o
  -3 -10   6        0.84        0.22      3.47 o
  -2 -10   6       23.17       23.30      4.63 o
  -1 -10   6       33.26       30.66      5.13 o
   0 -10   6       48.65       48.98      6.05 o
   1 -10   6       12.35        9.68      4.61 o
   2 -10   6        0.32       -2.95      3.51 o
   3 -10   6        3.14        7.70      3.17 o
   4 -10   6       16.19       12.70      3.82 o
   5 -10   6      168.52      195.64     11.11 o
   6 -10   6        4.65        8.94      4.86 o
   7 -10   6       35.51       30.95      8.94 o
   8 -10   6        1.99        2.41      7.22 o
  -5  -9   6        5.30        8.99      3.07 o
  -4  -9   6       86.10       91.63      5.84 o
  -3  -9   6        9.25        6.22      2.86 o
  -2  -9   6        9.49       12.65      3.14 o
  -1  -9   6       20.30       26.19      3.66 o
   0  -9   6      152.05      149.45      7.24 o
   1  -9   6      343.92      343.39      8.22 o
   2  -9   6       51.26       47.12      5.16 o
   3  -9   6      156.64      167.91      8.07 o
   4  -9   6       14.44       16.99      3.90 o
   5  -9   6       19.24       18.80      4.68 o
   6  -9   6        1.08        1.72      6.53 o
   7  -9   6        0.00        6.53      4.86 o
   8  -9   6       16.68       25.92     11.69 o
   9  -9   6        9.85       -0.69      7.57 o
  -6  -8   6      105.45       97.65      5.51 o
  -5  -8   6       42.73       45.27      4.11 o
  -4  -8   6        1.89        2.53      2.38 o
  -3  -8   6       34.57       36.32      3.84 o
  -2  -8   6      182.38      177.36      6.67 o
  -1  -8   6      155.54      136.86      6.20 o
   0  -8   6        3.14        3.03      1.70 o
   1  -8   6       57.17       55.99      3.48 o
   2  -8   6       54.48       52.21      3.56 o
   3  -8   6      505.92      511.80      9.41 o
   4  -8   6        8.88        7.45      3.31 o
   5  -8   6        0.12       -1.48      2.42 o
   6  -8   6        0.00       -2.54      3.24 o
   7  -8   6        1.59       -2.96      9.97 o
   8  -8   6       79.00       73.43      8.02 o
   9  -8   6       93.16       92.04     10.32 o
  -7  -7   6      113.18      131.40     11.18 o
  -6  -7   6      112.17      122.69      5.29 o
  -5  -7   6        0.28       -2.01      1.98 o
  -4  -7   6       39.33       39.92      3.72 o
  -3  -7   6        7.64        5.50      2.24 o
  -2  -7   6        0.01        0.96      1.88 o
  -1  -7   6       56.45       61.71      3.15 o
   0  -7   6       37.65       35.17      2.52 o
   1  -7   6       66.76       76.47      3.83 o
   2  -7   6      163.74      167.71      6.30 o
   3  -7   6        0.00       -0.28      1.76 o
   4  -7   6        2.07       -0.06      1.78 o
   5  -7   6       15.64        9.15      2.58 o
   6  -7   6      119.90      141.52      9.36 o
   7  -7   6        0.04      -10.32      5.50 o
   8  -7   6        8.38       18.57      7.91 o
   9  -7   6      109.41      105.58     12.72 o
  -8  -6   6       19.54       21.23      5.00 o
  -7  -6   6        0.82        5.15      2.03 o
  -6  -6   6        0.75       -0.62      1.90 o
  -5  -6   6        5.16        4.22      2.12 o
  -4  -6   6       41.98       31.33      3.12 o
  -3  -6   6      123.57      116.44      6.04 o
  -2  -6   6       25.28       17.74      1.84 o
  -1  -6   6       25.78       29.38      1.98 o
   0  -6   6      532.08      561.81      7.62 o
   1  -6   6      179.97      186.62      6.72 o
   2  -6   6       18.81       14.74      2.01 o
   3  -6   6       60.69       58.27      3.66 o
   4  -6   6        1.44        0.50      1.63 o
   5  -6   6       28.06       26.83      2.57 o
   6  -6   6       15.99       17.93      2.95 o
   7  -6   6       21.66       22.97      5.85 o
   8  -6   6        1.24        7.22      6.19 o
   9  -6   6      102.24       96.98     12.38 o
  -8  -5   6       23.04       16.12      4.03 o
  -7  -5   6        0.30        0.96      1.65 o
  -6  -5   6        1.77       -2.24      1.61 o
  -5  -5   6       23.33       20.52      2.55 o
  -4  -5   6       80.55       73.41      3.42 o
  -3  -5   6       87.30       76.31      3.01 o
  -2  -5   6      170.77      182.37      3.56 o
  -1  -5   6      108.74      120.84      4.80 o
   0  -5   6       37.89       49.46      2.32 o
   1  -5   6      657.37      673.27      7.78 o
   2  -5   6      612.44      588.30      7.91 o
   3  -5   6       62.76       55.33      2.98 o
   4  -5   6        5.79        3.26      1.64 o
   5  -5   6       28.77       27.91      2.51 o
   6  -5   6       30.16       35.19      2.71 o
   7  -5   6        4.32        5.89      2.67 o
   8  -5   6       92.39       96.41     15.13 o
   9  -5   6       15.74       10.20      4.13 o
  10  -5   6        5.51        7.22      7.57 o
  -9  -4   6       45.88       67.06     14.44 o
  -8  -4   6       30.96       41.91      4.67 o
  -7  -4   6       13.40        9.08      2.64 o
  -6  -4   6       42.96       42.98      2.34 o
  -5  -4   6       66.39       57.86      2.80 o
  -4  -4   6       81.02       72.89      3.95 o
  -3  -4   6        1.27        0.10      1.20 o
  -2  -4   6        8.11       10.02      1.10 o
  -1  -4   6       33.15       40.80      2.12 o
   0  -4   6      890.45      957.29      8.47 o
   1  -4   6      508.53      540.57      6.58 o
   2  -4   6       85.09      117.40      3.52 o
   3  -4   6      162.15      166.58      4.32 o
   4  -4   6      610.99      661.96     12.09 o
   5  -4   6       81.36       86.97      4.56 o
   6  -4   6       13.43       12.61      2.03 o
   7  -4   6       53.58       51.16      4.50 o
   8  -4   6        1.14       -4.03      2.42 o
   9  -4   6       46.45       42.99      5.60 o
  10  -4   6      143.18      154.45      9.00 o
  -9  -3   6        0.16        0.69      6.53 o
  -8  -3   6      334.72      311.23     25.45 o
  -7  -3   6       81.52       74.67      2.92 o
  -6  -3   6        2.26        0.27      1.14 o
  -5  -3   6       76.59       79.86      2.46 o
  -4  -3   6       87.81       87.29      2.59 o
  -3  -3   6       17.75       21.56      1.70 o
  -2  -3   6      198.76      202.35      2.81 o
  -1  -3   6      562.65      603.76      7.69 o
   0  -3   6     1467.78     1472.55     11.37 o
   1  -3   6       89.22       93.48      3.30 o
   2  -3   6       79.72       82.26      3.00 o
   3  -3   6      600.79      641.01      7.85 o
   4  -3   6       71.00       75.50      3.12 o
   5  -3   6       35.72       39.67      2.51 o
   6  -3   6      114.62      121.80      4.30 o
   7  -3   6        2.55        1.83      2.06 o
   8  -3   6       88.12       92.69      5.77 o
   9  -3   6       22.57       23.42      4.04 o
  10  -3   6        8.17       -2.16      3.58 o
  -9  -2   6       31.42       33.01      9.97 o
  -8  -2   6        2.05        5.16      5.85 o
  -7  -2   6       51.66       49.34      3.95 o
  -6  -2   6       42.63       38.10      1.57 o
  -5  -2   6      105.04      112.36      2.55 o
  -4  -2   6       10.14       12.91      1.34 o
  -3  -2   6        0.84        2.70      1.11 o
  -2  -2   6      754.53      816.51      5.76 o
  -1  -2   6      115.44      137.54      2.53 o
   0  -2   6     1242.60     1176.30      9.27 o
   1  -2   6      207.01      203.87      3.54 o
   2  -2   6      109.65      115.04      3.60 o
   3  -2   6     1264.55     1315.31     18.92 o
   4  -2   6        1.70        5.74      1.50 o
   5  -2   6      219.76      229.32      4.61 o
   6  -2   6       47.96       48.75      3.17 o
   7  -2   6      106.15      112.47      4.99 o
   8  -2   6      110.50      102.94      6.94 o
   9  -2   6        2.64        5.36      3.29 o
  -8  -1   6       58.55       45.74      9.97 o
  -7  -1   6      274.35      258.14      4.07 o
  -6  -1   6        1.99        1.06      0.79 o
  -5  -1   6       21.53       20.65      1.27 o
  -4  -1   6      431.30      460.10      8.15 o
  -3  -1   6       73.40       75.30      2.46 o
  -2  -1   6      253.84      275.09      3.09 o
  -1  -1   6      215.09      208.08      4.40 o
   0  -1   6       57.83       70.70      2.06 o
   1  -1   6     2477.43     2555.23     22.47 o
   2  -1   6      116.47      140.79      3.42 o
   3  -1   6       64.25       68.05      2.76 o
   4  -1   6       58.37       59.73      2.71 o
   5  -1   6       10.03       12.66      1.76 o
   6  -1   6       88.95       89.37      4.06 o
   7  -1   6        8.02        4.51      2.31 o
   8  -1   6        8.39        3.01      3.34 o
   9  -1   6       94.11       95.29      6.17 o
  -9   0   6        1.97        2.99      1.57 o
  -8   0   6      157.76      151.63      4.14 o
  -7   0   6       57.11       70.24      3.38 o
  -6   0   6        2.53        2.48      0.85 o
  -5   0   6       27.51       28.98      1.43 o
  -4   0   6       34.31       38.53      1.64 o
  -3   0   6       37.98       48.61      1.25 o
  -2   0   6     2080.55     2177.25     13.35 o
  -1   0   6       91.15       84.69      2.08 o
   0   0   6       92.70       80.20      2.24 o
   1   0   6     1250.70     1381.26     11.89 o
   2   0   6       94.08      108.26      3.18 o
   3   0   6       79.35       87.41      3.03 o
   4   0   6       48.79       53.37      3.06 o
   5   0   6      175.43      161.99      3.98 o
   6   0   6      195.63      197.84      5.94 o
   7   0   6       68.67       77.55      5.16 o
   8   0   6      103.69       97.07      5.29 o
   9   0   6       53.92       60.95      5.16 o
 -10   1   6       24.80       29.23      3.78 o
  -9   1   6      218.47      218.26      5.92 o
  -8   1   6        0.42       -0.11      1.57 o
  -7   1   6       27.74       27.17      2.27 o
  -6   1   6       10.37       12.21      1.25 o
  -5   1   6      156.69      162.69      2.97 o
  -4   1   6     1159.84     1209.74     11.93 o
  -3   1   6      706.93      756.62      5.88 o
  -2   1   6      219.84      262.41      3.23 o
  -1   1   6     3177.26     3415.61     20.77 o
   0   1   6      613.47      658.26      6.80 o
   1   1   6       25.05       18.57      1.74 o
   2   1   6      242.71      214.65      4.25 o
   3   1   6        1.50        2.30      1.45 o
   4   1   6        0.00        0.23      1.31 o
   5   1   6       59.53       60.84      2.84 o
   6   1   6       83.03       83.69      4.45 o
   7   1   6       24.48       20.82      2.96 o
   8   1   6       16.96       16.99      3.18 o
   9   1   6        0.17        2.57      3.20 o
 -10   2   6      341.19      354.22     11.69 o
  -9   2   6        8.72        6.18      4.81 o
  -8   2   6       98.59      109.48      4.60 o
  -7   2   6       43.39       52.59      3.02 o
  -6   2   6       20.17       23.55      1.92 o
  -5   2   6      128.50      129.50      2.61 o
  -4   2   6       58.18       57.80      1.84 o
  -3   2   6        3.64        1.80      0.83 o
  -2   2   6     1569.37     1608.77     11.52 o
  -1   2   6     4562.87     4958.38     31.68 o
   0   2   6       70.68       82.16      3.77 o
   1   2   6      956.61     1051.48     10.63 o
   2   2   6        1.90        1.60      1.22 o
   3   2   6        2.74        3.22      1.23 o
   4   2   6      504.33      509.18      7.52 o
   5   2   6      259.62      264.02      6.03 o
   6   2   6       74.36       75.27      5.09 o
   7   2   6      332.55      310.64      8.24 o
   8   2   6       44.57       43.03      5.11 o
   9   2   6       50.76       49.09      5.00 o
 -10   3   6       71.92       70.84      6.19 o
  -9   3   6        3.15        6.02      3.95 o
  -8   3   6       19.45       20.24      2.89 o
  -7   3   6       17.83       14.14      2.54 o
  -6   3   6        1.14        2.83      1.08 o
  -5   3   6       25.04       24.80      1.69 o
  -4   3   6      246.77      242.70      3.36 o
  -3   3   6       31.79       31.90      1.55 o
  -2   3   6       78.52       86.48      2.34 o
  -1   3   6       55.79       69.85      3.05 o
   0   3   6       13.41        5.08      1.24 o
   1   3   6      150.93      144.52      3.45 o
   2   3   6        0.60        1.61      1.23 o
   3   3   6     1042.79     1006.15     10.38 o
   4   3   6      108.04      107.60      3.39 o
   5   3   6        2.63        1.64      2.40 o
   6   3   6      131.33      119.38      4.52 o
   7   3   6       69.16       65.61      3.96 o
   8   3   6        4.89        2.67      2.45 o
 -10   4   6        6.51        7.57      3.78 o
  -9   4   6        1.39        1.51      2.40 o
  -8   4   6      184.86      182.37      6.76 o
  -7   4   6      393.53      404.29     14.10 o
  -6   4   6     1346.08     1317.35     30.53 o
  -5   4   6        5.54        4.84      1.24 o
  -4   4   6      795.16      803.31      7.49 o
  -3   4   6      544.59      563.41      6.42 o
  -2   4   6        4.96       11.39      1.18 o
  -1   4   6        7.70        7.87      1.35 o
   0   4   6        2.67        0.56      0.91 o
   1   4   6       62.02       64.94      2.69 o
   2   4   6       42.34       40.61      2.27 o
   3   4   6        6.58        8.10      1.75 o
   4   4   6      179.89      181.73      5.09 o
   5   4   6      237.54      230.00      6.46 o
   6   4   6       51.77       56.45      3.65 o
   7   4   6        5.18        2.57      2.25 o
   8   4   6        4.38        2.07      2.97 o
 -10   5   6       18.94       17.53      5.85 o
  -9   5   6        7.75        5.85      5.16 o
  -8   5   6        6.99        6.36      5.85 o
  -7   5   6        2.90        0.29      4.30 o
  -6   5   6       37.99       38.71      3.06 o
  -5   5   6       66.29       67.94      2.86 o
  -4   5   6      600.81      601.76      7.01 o
  -3   5   6     1659.77     1752.17     14.34 o
  -2   5   6      304.37      290.51      4.80 o
  -1   5   6      466.91      462.05      7.19 o
   0   5   6       72.37       69.49      4.62 o
   1   5   6      154.74      158.33      3.81 o
   2   5   6      735.86      718.07      8.63 o
   3   5   6      159.75      154.76      6.02 o
   4   5   6      236.45      204.23      5.62 o
   5   5   6      111.27       99.46      4.64 o
   6   5   6       76.53       84.93      4.50 o
   7   5   6       13.88       15.49      3.31 o
 -10   6   6        9.33        9.26      3.55 o
  -9   6   6       72.29       71.57      8.08 o
  -8   6   6        0.21        0.44      2.64 o
  -7   6   6      223.50      217.86      8.23 o
  -6   6   6        3.49        0.17      1.90 o
  -5   6   6      231.59      235.55      6.60 o
  -4   6   6       91.92       90.08      3.12 o
  -3   6   6      151.48      141.08      4.27 o
  -2   6   6      190.55      197.90      5.38 o
  -1   6   6       34.49       27.08      2.04 o
   0   6   6      380.48      360.65      6.64 o
   1   6   6       18.00       16.85      2.05 o
   2   6   6       17.39       18.32      2.40 o
   3   6   6       13.93       17.18      2.43 o
   4   6   6       45.23       42.04      3.37 o
   5   6   6        0.86        0.04      1.90 o
   6   6   6       35.10       33.84      4.51 o
   7   6   6        7.38        2.38      6.09 o
 -10   7   6       30.66       33.36      6.19 o
  -9   7   6        3.69        2.75      3.78 o
  -8   7   6        0.10        1.08      4.30 o
  -7   7   6        4.86        2.60      2.73 o
  -6   7   6        0.00       -0.37      1.97 o
  -5   7   6        8.06        8.34      2.83 o
  -4   7   6       57.34       59.69      3.10 o
  -3   7   6       46.81       53.47      2.93 o
  -2   7   6      250.11      248.97      5.04 o
  -1   7   6      270.75      280.95      5.51 o
   0   7   6       27.40       27.09      3.08 o
   1   7   6       73.58       70.05      4.00 o
   2   7   6        0.24       -3.35      1.68 o
   3   7   6        8.53        6.71      3.03 o
   4   7   6        1.98        1.87      5.40 o
   5   7   6        3.57        5.32      3.16 o
   6   7   6       29.89       40.48      5.49 o
  -9   8   6       35.88       31.64      6.19 o
  -8   8   6        1.41        0.00      3.78 o
  -7   8   6        1.46       -5.85      3.10 o
  -6   8   6       11.69       13.14      2.81 o
  -5   8   6       29.73       32.37      3.64 o
  -4   8   6        3.63        2.57      2.82 o
  -3   8   6       21.51       18.01      2.06 o
  -2   8   6      843.48      820.80     14.28 o
  -1   8   6       22.69       19.63      2.34 o
   0   8   6        1.13        1.76      1.93 o
   1   8   6       77.71       74.37      8.98 o
   2   8   6        3.65        7.67      3.10 o
   3   8   6        0.81        0.38      2.60 o
   4   8   6       41.19       41.40      4.86 o
   5   8   6        2.23        3.52      3.32 o
  -9   9   6       28.81       30.61      6.53 o
  -8   9   6       32.18       38.17      6.88 o
  -7   9   6       49.25       51.24      7.57 o
  -6   9   6        1.28        9.29      4.47 o
  -5   9   6        2.97        8.99      2.90 o
  -4   9   6       44.45       39.82      6.18 o
  -3   9   6       63.18       59.05      3.97 o
  -2   9   6     1313.81     1369.56     20.37 o
  -1   9   6        3.47        5.17      2.19 o
   0   9   6      177.62      179.63      7.28 o
   1   9   6       24.41       23.18      3.74 o
   2   9   6       49.08       57.23      5.16 o
   3   9   6      173.04      188.21      9.51 o
   4   9   6        1.88        1.04      3.73 o
  -8  10   6        1.47        3.44      4.47 o
  -7  10   6        3.05        1.72      4.13 o
  -6  10   6       24.64       13.41      5.16 o
  -5  10   6       26.12       27.46      4.36 o
  -4  10   6      285.52      287.58     10.72 o
  -3  10   6        3.36        4.34      2.35 o
  -2  10   6        8.74        4.65      2.35 o
  -1  10   6       33.46       27.36      3.95 o
   0  10   6       26.17       24.34      3.93 o
   1  10   6       50.36       48.15      5.06 o
   2  10   6       17.41       15.36      3.89 o
   3  10   6       82.44       91.86      6.86 o
  -7  11   6        1.45        2.75      4.47 o
  -6  11   6        4.92        4.81      5.16 o
  -5  11   6       32.64       31.11      5.28 o
  -4  11   6      958.49     1040.69     24.07 o
  -3  11   6       22.27       21.01      5.01 o
  -2  11   6        5.52        0.48      2.80 o
  -1  11   6       95.07       82.09      6.21 o
   0  11   6      105.16      114.62      7.55 o
   1  11   6        8.46        5.49      3.40 o
   2  11   6        3.71        5.88      3.54 o
  -6  12   6      154.88      184.68     13.76 o
  -5  12   6        5.78       10.08      4.49 o
  -4  12   6      322.83      364.66     11.93 o
  -3  12   6       19.54       17.05      6.03 o
  -2  12   6      173.22      194.72      9.71 o
  -1  12   6        4.86        0.82      3.38 o
   0  12   6       61.45       56.33      5.95 o
   1 -13   7       81.53       83.87     20.36 o
   2 -13   7       48.27       43.42     16.92 o
   3 -13   7       75.94       77.20     23.55 o
   4 -13   7       64.64       40.72     24.59 o
  -2 -12   7        7.69        2.27      4.67 o
  -1 -12   7        2.42       -0.12      7.65 o
   0 -12   7       14.78        2.85      5.01 o
   1 -12   7        3.49       -5.57      9.90 o
   2 -12   7        3.14       -3.55      9.10 o
   3 -12   7        6.30       -1.38     11.35 o
   4 -12   7       15.64       24.07      8.94 o
   5 -12   7        9.13        0.34      7.57 o
   6 -12   7      103.85      110.74     15.82 o
  -3 -11   7       26.23       31.67      5.75 o
  -2 -11   7       23.79       25.17      5.66 o
  -1 -11   7        6.28        2.20      4.18 o
   0 -11   7        0.23       -7.57      4.05 o
   1 -11   7        4.06       -1.83      4.34 o
   2 -11   7       36.13       36.90      9.86 o
   3 -11   7      139.97      157.79     19.76 o
   4 -11   7       65.23       69.88      8.85 o
   5 -11   7      178.91      222.94     14.96 o
   6 -11   7       10.71       10.02      5.47 o
   7 -11   7        0.37        0.00      6.53 o
  -4 -10   7       11.85       13.55      5.48 o
  -3 -10   7        1.80        5.52      3.84 o
  -2 -10   7       49.89       51.37      6.07 o
  -1 -10   7       53.13       45.68      5.93 o
   0 -10   7       83.71       82.19      7.65 o
   1 -10   7       14.54       14.30      4.80 o
   2 -10   7        3.49        6.00      4.43 o
   3 -10   7      106.72      110.80      7.05 o
   4 -10   7        7.47        5.42      3.69 o
   5 -10   7      164.26      172.17     10.97 o
   6 -10   7        2.64        0.01      4.36 o
   7 -10   7       35.69       36.11      9.63 o
   8 -10   7        0.29        0.00      7.22 o
  -5  -9   7      190.78      242.13      8.74 o
  -4  -9   7       22.00       28.97      4.07 o
  -3  -9   7        0.35       -1.72      2.61 o
  -2  -9   7       65.01       61.90      5.19 o
  -1  -9   7        6.72        7.46      3.10 o
   0  -9   7        1.81        2.49      3.92 o
   1  -9   7       16.24       16.46      4.49 o
   2  -9   7        3.78        0.12      2.96 o
   3  -9   7       96.69      101.47      6.55 o
   4  -9   7      116.40      108.31      7.25 o
   5  -9   7        1.18       -2.89      3.16 o
   6  -9   7        0.00        0.16      3.44 o
   7  -9   7       13.72       20.08      6.36 o
   8  -9   7       26.04       34.52      6.90 o
  -6  -8   7        1.42        0.38      2.51 o
  -5  -8   7       17.17       27.30      3.62 o
  -4  -8   7       93.40       86.53      5.44 o
  -3  -8   7      258.14      254.92      8.12 o
  -2  -8   7        3.89        3.41      2.61 o
  -1  -8   7      171.61      160.67      6.96 o
   0  -8   7      119.80      105.98      5.33 o
   1  -8   7        0.01        1.20      1.91 o
   2  -8   7       98.61      105.34      4.86 o
   3  -8   7       48.24       55.37      4.94 o
   4  -8   7        9.48        3.15      2.78 o
   5  -8   7        0.86       -2.98      2.52 o
   6  -8   7       40.10       43.03      5.28 o
   7  -8   7       22.17       22.70      7.91 o
   8  -8   7        9.01       21.32      8.25 o
   9  -8   7        4.20       -1.84     13.93 o
  -7  -7   7      127.28      159.79     10.60 o
  -6  -7   7       18.83       21.64      3.15 o
  -5  -7   7       36.06       29.19      3.46 o
  -4  -7   7       12.24       11.51      2.71 o
  -3  -7   7        0.42       -0.91      2.13 o
  -2  -7   7       11.69        7.34      3.77 o
  -1  -7   7       73.18       68.06      5.12 o
   0  -7   7       24.54       22.34      2.28 o
   1  -7   7       61.45       71.23      3.85 o
   2  -7   7       26.63       23.59      2.74 o
   3  -7   7        3.15        3.24      1.97 o
   4  -7   7      226.34      237.24      9.73 o
   5  -7   7       11.59       20.14      3.96 o
   6  -7   7        0.06       -0.12      4.11 o
   7  -7   7       47.89       56.06      9.63 o
   8  -7   7        0.00        0.34      6.88 o
   9  -7   7        8.28        8.94      7.57 o
  -7  -6   7      105.67      138.59      6.55 o
  -6  -6   7       24.75       21.58      2.79 o
  -5  -6   7        7.50        4.67      2.15 o
  -4  -6   7       42.75       33.11      3.38 o
  -3  -6   7      103.94       90.58      5.01 o
  -2  -6   7      172.58      159.39      3.66 o
  -1  -6   7       16.99       20.65      1.98 o
   0  -6   7        0.20       -0.13      1.53 o
   1  -6   7      127.82      115.67      3.98 o
   2  -6   7       50.42       55.20      3.43 o
   3  -6   7        5.17        4.76      1.82 o
   4  -6   7       12.08       10.59      2.13 o
   5  -6   7       48.53       50.87      3.35 o
   6  -6   7       30.15       35.47      7.57 o
   7  -6   7       72.54       70.66      6.51 o
   8  -6   7        0.96        2.41      3.54 o
   9  -6   7       32.35       29.23      8.94 o
  -8  -5   7       11.59       10.21      6.19 o
  -7  -5   7       15.85       16.51      2.30 o
  -6  -5   7      281.94      287.16      9.38 o
  -5  -5   7      131.93      134.85      4.90 o
  -4  -5   7        0.11        0.02      1.62 o
  -3  -5   7      236.43      252.13      5.07 o
  -2  -5   7        4.12        3.54      1.26 o
  -1  -5   7       16.43       12.86      2.23 o
   0  -5   7       11.36        6.14      1.55 o
   1  -5   7        3.23        0.94      1.45 o
   2  -5   7      245.08      234.52      5.23 o
   3  -5   7      136.72      130.59      4.24 o
   4  -5   7      176.79      161.93      4.76 o
   5  -5   7       47.04       51.00      3.20 o
   6  -5   7       44.52       38.66      5.41 o
   7  -5   7        3.70        4.33      3.43 o
   8  -5   7        0.78        8.96      3.94 o
   9  -5   7       22.24       20.67      5.02 o
  -8  -4   7       66.42       67.83      6.21 o
  -7  -4   7       90.07       93.55      3.49 o
  -6  -4   7        0.52       -0.82      1.74 o
  -5  -4   7      289.80      277.21      5.69 o
  -4  -4   7       69.38       73.56      2.90 o
  -3  -4   7       33.04       37.82      2.40 o
  -2  -4   7       36.14       36.64      1.76 o
  -1  -4   7       32.36       39.45      2.04 o
   0  -4   7      172.17      168.87      3.37 o
   1  -4   7       14.68       10.13      1.58 o
   2  -4   7      386.43      391.30      6.54 o
   3  -4   7      105.55       94.55      3.84 o
   4  -4   7        8.69        9.28      1.91 o
   5  -4   7      156.41      158.02      4.59 o
   6  -4   7        9.33       11.18      2.50 o
   7  -4   7        0.02        0.37      3.07 o
   8  -4   7       37.53       33.63      5.16 o
   9  -4   7       35.11       39.03      5.70 o
  -8  -3   7       21.17       20.58      4.36 o
  -7  -3   7        8.28        4.15      2.11 o
  -6  -3   7       73.18       60.45      2.81 o
  -5  -3   7      101.68       87.44      2.82 o
  -4  -3   7       42.31       40.07      2.16 o
  -3  -3   7        2.34        5.30      1.41 o
  -2  -3   7       20.80       23.97      1.26 o
  -1  -3   7       27.46       30.08      1.74 o
   0  -3   7        0.60       -1.79      1.15 o
   1  -3   7      122.90      138.73      3.82 o
   2  -3   7      374.55      358.45      6.11 o
   3  -3   7      671.57      662.76      8.84 o
   4  -3   7        2.61        7.25      1.69 o
   5  -3   7       26.49       33.95      2.49 o
   6  -3   7       88.73       90.56      4.25 o
   7  -3   7        5.10        6.81      2.41 o
   8  -3   7      193.82      188.88     11.20 o
   9  -3   7       88.44       80.09      7.10 o
  -8  -2   7        6.79        4.19      1.87 o
  -7  -2   7       63.55       61.01      2.49 o
  -6  -2   7      252.83      231.80      5.12 o
  -5  -2   7        6.77        6.74      1.33 o
  -4  -2   7      167.47      179.08      4.49 o
  -3  -2   7       14.32       18.34      1.83 o
  -2  -2   7       70.28       70.34      1.87 o
  -1  -2   7       27.15       23.29      1.55 o
   0  -2   7      351.83      344.20      5.21 o
   1  -2   7       54.37       64.54      3.92 o
   2  -2   7       56.89       53.76      2.82 o
   3  -2   7      322.22      367.61      5.91 o
   4  -2   7       28.71       27.82      2.19 o
   5  -2   7        4.64        4.64      1.62 o
   6  -2   7       27.92       25.01      2.71 o
   7  -2   7      309.29      322.39      8.04 o
   8  -2   7      140.39      150.13      8.07 o
   9  -2   7        5.11       10.21      4.26 o
  -8  -1   7      132.83      122.96      5.73 o
  -7  -1   7      267.86      255.52      4.68 o
  -6  -1   7       14.46       16.11      1.34 o
  -5  -1   7       66.66       62.21      2.43 o
  -4  -1   7      264.89      283.54      3.98 o
  -3  -1   7       16.89       19.48      0.93 o
  -2  -1   7     1058.43     1094.04      8.33 o
  -1  -1   7        0.00        1.33      0.89 o
   0  -1   7      421.90      457.04      5.50 o
   1  -1   7     1473.70     1463.34     14.92 o
   2  -1   7        0.02       -0.24      1.27 o
   3  -1   7       13.14       16.14      1.82 o
   4  -1   7        0.08        0.77      1.33 o
   5  -1   7       49.73       56.25      2.92 o
   6  -1   7        9.64       12.47      2.31 o
   7  -1   7        8.60        8.55      2.69 o
   8  -1   7       22.37       18.34      3.74 o
   9  -1   7       15.58       18.24      4.63 o
 -10   0   7        4.71        6.19      2.75 o
  -9   0   7        2.62        5.16      2.41 o
  -8   0   7       61.01       53.25      3.13 o
  -7   0   7       42.61       40.64      2.02 o
  -6   0   7        9.53        8.75      1.14 o
  -5   0   7      100.17      111.57      2.65 o
  -4   0   7      126.01      138.69      2.57 o
  -3   0   7       70.22       78.88      1.72 o
  -2   0   7      931.43     1037.76      8.80 o
  -1   0   7      127.86      109.38      3.09 o
   0   0   7     3291.56     3479.53     40.90 o
   1   0   7     1345.11     1453.21     15.14 o
   2   0   7      470.67      521.70     10.05 o
   3   0   7       91.72       86.37      3.18 o
   4   0   7       20.75       17.58      1.93 o
   5   0   7       25.12       26.69      2.42 o
   6   0   7      328.83      322.81      7.78 o
   7   0   7      221.96      222.99     11.02 o
   8   0   7       64.06       72.95      5.01 o
   9   0   7      130.73      120.54      8.35 o
 -10   1   7      157.91      163.01      7.22 o
  -9   1   7        4.17        3.61      1.95 o
  -8   1   7       93.71       93.40      4.11 o
  -7   1   7        1.23        3.24      1.31 o
  -6   1   7       16.55       16.58      1.53 o
  -5   1   7       18.94       16.59      1.10 o
  -4   1   7       54.60       44.99      2.41 o
  -3   1   7      130.60      146.73      2.42 o
  -2   1   7       58.85       58.95      1.74 o
  -1   1   7      100.17      106.84      2.54 o
   0   1   7       86.40       81.92      2.70 o
   1   1   7       34.67       41.83      2.41 o
   2   1   7        6.38        3.29      1.20 o
   3   1   7      116.92      103.90      3.88 o
   4   1   7       81.09       86.03      3.69 o
   5   1   7      649.92      640.33      9.91 o
   6   1   7       21.32       20.03      2.96 o
   7   1   7       22.93       22.59      3.16 o
   8   1   7        0.13        0.12      2.96 o
   9   1   7       35.92       29.69      5.09 o
 -10   2   7        7.50        6.88      3.10 o
  -9   2   7      207.86      215.36      6.66 o
  -8   2   7       19.42       17.46      3.27 o
  -7   2   7       27.12       31.48      3.44 o
  -6   2   7        5.21        3.84      1.36 o
  -5   2   7       47.70       50.57      2.17 o
  -4   2   7      346.79      361.34      4.70 o
  -3   2   7      109.47      118.32      2.33 o
  -2   2   7      231.82      252.53      3.33 o
  -1   2   7        0.07        0.63      0.91 o
   0   2   7      171.92      169.52      4.91 o
   1   2   7      229.91      260.83      5.38 o
   2   2   7      280.70      303.54      5.37 o
   3   2   7       83.53       91.60      3.86 o
   4   2   7       12.03        9.80      1.69 o
   5   2   7       31.06       27.63      3.87 o
   6   2   7        0.68        2.17      1.86 o
   7   2   7      124.69      117.89      5.92 o
   8   2   7        7.94        8.87      4.86 o
 -10   3   7       13.52       16.16      4.13 o
  -9   3   7       26.82       28.18      3.47 o
  -8   3   7      240.69      254.56      8.77 o
  -7   3   7       17.68       19.54      6.19 o
  -6   3   7       21.34       21.71      2.41 o
  -5   3   7      462.61      460.20      6.48 o
  -4   3   7      147.65      144.23      3.49 o
  -3   3   7      141.89      133.64      3.51 o
  -2   3   7       58.19       63.12      3.20 o
  -1   3   7      515.63      588.02      7.84 o
   0   3   7       53.71       58.86      2.65 o
   1   3   7        7.61       11.02      1.77 o
   2   3   7      153.64      154.10      3.97 o
   3   3   7      167.23      172.04      4.10 o
   4   3   7      483.33      445.09      7.96 o
   5   3   7       40.76       42.45      3.32 o
   6   3   7       58.40       49.64      3.57 o
   7   3   7       96.15       93.97      5.52 o
   8   3   7        1.25        2.39      3.32 o
 -10   4   7       50.76       46.08      5.85 o
  -9   4   7       97.98      108.81      5.62 o
  -8   4   7       70.87       79.37      5.04 o
  -7   4   7       91.58      102.37      5.28 o
  -6   4   7       13.17       16.92      2.89 o
  -5   4   7       14.72       14.02      1.55 o
  -4   4   7       18.89       18.80      1.46 o
  -3   4   7       17.59       19.41      1.61 o
  -2   4   7        0.06       -1.10      1.01 o
  -1   4   7        3.99        4.47      1.35 o
   0   4   7        9.64        8.05      1.52 o
   1   4   7       75.46       67.68      3.34 o
   2   4   7      832.79      814.16     10.24 o
   3   4   7        0.21        1.36      1.55 o
   4   4   7       36.94       40.70      3.15 o
   5   4   7       21.60       21.81      3.12 o
   6   4   7        8.55        6.26      2.41 o
   7   4   7       27.59       35.90      4.55 o
 -10   5   7       16.64       15.82      4.81 o
  -9   5   7       41.56       40.06      7.57 o
  -8   5   7      553.17      546.11     13.32 o
  -7   5   7      147.85      145.14      6.51 o
  -6   5   7      304.04      301.25      9.20 o
  -5   5   7      299.20      311.65      7.05 o
  -4   5   7      824.02      810.55      8.72 o
  -3   5   7       36.99       27.46      1.84 o
  -2   5   7      145.69      118.64      3.24 o
  -1   5   7       11.94        8.94      1.60 o
   0   5   7      229.35      231.12      5.34 o
   1   5   7       91.41       86.83      3.67 o
   2   5   7        6.96        6.58      1.80 o
   3   5   7      199.56      184.95      5.41 o
   4   5   7        1.16       -1.64      1.81 o
   5   5   7        0.40       -2.63      1.81 o
   6   5   7       77.78       94.00      6.45 o
   7   5   7       22.64       21.14      4.30 o
 -10   6   7        8.75        7.73      6.88 o
  -9   6   7      187.04      188.63      8.26 o
  -8   6   7      504.05      494.65     13.93 o
  -7   6   7        4.62        2.91      2.54 o
  -6   6   7       33.12       36.08      4.21 o
  -5   6   7        4.67        2.96      1.97 o
  -4   6   7        1.09        1.83      1.43 o
  -3   6   7       18.51       13.96      1.64 o
  -2   6   7       85.01       83.94      3.20 o
  -1   6   7      636.69      606.92      8.50 o
   0   6   7      655.16      653.91      9.19 o
   1   6   7       62.59       65.06      3.91 o
   2   6   7      193.43      202.37      5.29 o
   3   6   7       19.94       16.97      2.61 o
   4   6   7        1.31       -1.28      2.41 o
   5   6   7        7.92        8.57      3.26 o
   6   6   7        5.89        7.39      3.42 o
  -9   7   7       13.32       19.95      5.16 o
  -8   7   7        6.54        7.91      4.13 o
  -7   7   7        0.40        0.78      2.64 o
  -6   7   7       36.70       42.45      4.85 o
  -5   7   7        0.35       -0.20      1.87 o
  -4   7   7       17.71       17.69      2.05 o
  -3   7   7      325.51      319.36      5.77 o
  -2   7   7      367.80      354.72      8.41 o
  -1   7   7      141.76      135.72      4.09 o
   0   7   7     2115.57     2090.29     20.42 o
   1   7   7        1.98        2.99      1.85 o
   2   7   7      425.56      440.58     11.49 o
   3   7   7        0.20       -0.51      2.62 o
   4   7   7       16.70       16.14      3.98 o
   5   7   7       40.05       43.22      5.21 o
   6   7   7        3.02       -2.10      3.05 o
  -9   8   7       25.97       23.73      5.85 o
  -8   8   7       42.86       44.02      7.22 o
  -7   8   7        3.30       -0.34      3.44 o
  -6   8   7        6.84        0.69      3.10 o
  -5   8   7        8.95        4.71      2.79 o
  -4   8   7       61.66       59.96      4.72 o
  -3   8   7       48.64       43.12      3.31 o
  -2   8   7      620.13      629.87     10.85 o
  -1   8   7      482.60      492.56     11.60 o
   0   8   7      198.88      221.57      9.93 o
   1   8   7      402.08      398.96     11.24 o
   2   8   7        3.55        6.64      3.05 o
   3   8   7       32.86       37.93      4.77 o
   4   8   7       25.86       32.86      4.73 o
   5   8   7        6.56        3.29      3.52 o
  -8   9   7       16.44       12.72      4.81 o
  -7   9   7        8.72        4.81      4.47 o
  -6   9   7        7.13        8.25      4.47 o
  -5   9   7        7.32        5.68      2.80 o
  -4   9   7       36.74       36.40      4.71 o
  -3   9   7      141.49      146.79      5.67 o
  -2   9   7     1053.12     1074.68     15.71 o
  -1   9   7      220.62      222.85      6.88 o
   0   9   7        2.87        4.98      2.78 o
   1   9   7      146.75      154.47      7.07 o
   2   9   7      190.07      212.71      9.20 o
   3   9   7       32.82       27.51      4.73 o
   4   9   7       18.65       14.40      4.08 o
  -8  10   7        4.30        7.22      4.81 o
  -7  10   7        2.97        4.47      4.47 o
  -6  10   7       66.66       73.94      9.29 o
  -5  10   7        2.30        4.40      2.86 o
  -4  10   7      182.26      197.00     14.01 o
  -3  10   7       61.57       56.68      4.30 o
  -2  10   7       77.13       69.91      4.63 o
  -1  10   7        0.02       -1.53      2.54 o
   0  10   7      102.75      105.42     10.18 o
   1  10   7        3.99       -0.24      2.80 o
   2  10   7       19.96       16.32      4.02 o
   3  10   7       18.76       22.31      4.38 o
  -7  11   7        0.09        2.06      4.81 o
  -6  11   7        0.13       -3.44      4.13 o
  -5  11   7       16.02       19.07      4.70 o
  -4  11   7      308.48      316.77     10.83 o
  -3  11   7      116.88      138.84      8.42 o
  -2  11   7       77.88       85.75      6.31 o
  -1  11   7        6.21        2.48      3.08 o
   0  11   7        3.64        2.23      3.06 o
   1  11   7        1.17        5.94      3.42 o
   2  11   7        3.18        3.22      3.44 o
  -5  12   7       23.88       28.86      5.58 o
  -4  12   7       86.47      105.60     10.08 o
  -3  12   7      146.29      149.70     11.98 o
  -2  12   7        0.27        0.35      4.95 o
  -1  12   7       24.06       21.31      4.47 o
   0  12   7        8.54       11.11      4.11 o
  -1 -12   8        5.41        2.81      7.36 o
   0 -12   8        4.36        5.58     12.87 o
   1 -12   8        0.85       -7.40      4.90 o
   2 -12   8       12.62        8.47     13.00 o
   3 -12   8       24.47       23.40      9.97 o
   4 -12   8       22.77       35.08      9.97 o
   5 -12   8      106.57      103.17     15.48 o
  -3 -11   8      177.38      216.19     16.32 o
  -2 -11   8        0.56       -0.67      4.31 o
  -1 -11   8       40.16       33.70      6.17 o
   0 -11   8       43.65       43.72     12.80 o
   1 -11   8        4.72        7.49     13.88 o
   2 -11   8       49.66       55.68      9.96 o
   3 -11   8        1.43       -2.61      5.97 o
   4 -11   8        3.85        1.91      5.04 o
   5 -11   8       98.33      120.71     15.48 o
   6 -11   8       16.20       21.85      6.20 o
  -4 -10   8        2.97       -0.53      3.72 o
  -3 -10   8       57.65       59.32      6.74 o
  -2 -10   8      127.67      126.76      9.27 o
  -1 -10   8       16.49       10.93      4.63 o
   0 -10   8        1.15       -5.64      3.70 o
   1 -10   8       45.37       39.07      9.37 o
   2 -10   8        1.01        0.26      3.79 o
   3 -10   8        7.49        4.52      4.84 o
   4 -10   8       13.42       18.35      4.42 o
   5 -10   8       16.79       32.16      6.27 o
   6 -10   8       21.48       19.43      5.84 o
   7 -10   8       12.18        8.25      8.60 o
  -5  -9   8      171.48      194.23      9.13 o
  -4  -9   8       47.22       46.72      4.71 o
  -3  -9   8        5.36        4.93      3.10 o
  -2  -9   8       16.67       13.80      4.30 o
  -1  -9   8       46.37       45.24      5.84 o
   0  -9   8      158.30      149.32      9.95 o
   1  -9   8        6.09        3.21      3.88 o
   2  -9   8       31.78       30.50      7.89 o
   3  -9   8      167.34      146.42     10.31 o
   4  -9   8       29.51       27.83      4.88 o
   5  -9   8        1.69       -0.58      3.83 o
   6  -9   8       68.51       73.98      6.76 o
   7  -9   8        4.08        5.18      6.71 o
   8  -9   8        7.06        6.02      9.46 o
  -6  -8   8        7.14        4.23      3.45 o
  -5  -8   8        0.21        3.46      2.86 o
  -4  -8   8       71.28       63.86      5.08 o
  -3  -8   8        0.04       -2.63      2.47 o
  -2  -8   8      156.83      155.94     10.47 o
  -1  -8   8        8.50        5.13      3.00 o
   0  -8   8       19.53       12.23      3.33 o
   1  -8   8       21.70       27.22      3.03 o
   2  -8   8        1.87       -1.23      2.60 o
   3  -8   8       10.71        4.06      2.69 o
   4  -8   8        0.01       -1.47      2.70 o
   5  -8   8       41.97       43.93      5.29 o
   6  -8   8      113.95      118.48      9.58 o
   7  -8   8        4.97       -5.16      6.53 o
   8  -8   8       28.10       22.70      8.94 o
  -7  -7   8        0.08       -1.03      7.57 o
  -6  -7   8        4.41        2.40      2.59 o
  -5  -7   8      106.73      128.22      6.31 o
  -4  -7   8       86.09       74.66      5.10 o
  -3  -7   8       47.92       50.73      4.44 o
  -2  -7   8        5.57        1.39      2.47 o
  -1  -7   8        2.56       -0.43      2.33 o
   0  -7   8       79.99       76.23      4.45 o
   1  -7   8       38.68       33.60      3.31 o
   2  -7   8       25.30       20.89      2.87 o
   3  -7   8        4.07        3.20      2.55 o
   4  -7   8      292.78      270.39      7.79 o
   5  -7   8        2.11        1.24      2.89 o
   6  -7   8        9.41        8.46      3.11 o
   7  -7   8       53.79       49.87      9.97 o
   8  -7   8       12.35       14.79      7.91 o
   9  -7   8        0.40        9.63      7.91 o
  -7  -6   8       17.75       21.43      5.47 o
  -6  -6   8      118.45      116.09      5.24 o
  -5  -6   8       42.26       52.84      4.10 o
  -4  -6   8       88.59       67.98      4.57 o
  -3  -6   8      224.56      210.14      6.99 o
  -2  -6   8       27.68       29.85      3.52 o
  -1  -6   8        1.67        3.99      1.80 o
   0  -6   8       22.84       25.84      2.44 o
   1  -6   8       40.16       34.33      2.76 o
   2  -6   8       99.84       92.61      4.41 o
   3  -6   8       16.50       12.29      2.15 o
   4  -6   8        4.28        1.45      1.87 o
   5  -6   8       58.37       54.66      4.37 o
   6  -6   8        5.35        3.61      2.72 o
   7  -6   8       33.06       35.62      7.39 o
   8  -6   8        0.05       -0.81      3.95 o
   9  -6   8        8.57        9.80      5.16 o
  -8  -5   8       39.34       41.39      6.88 o
  -7  -5   8       94.66       97.91      4.34 o
  -6  -5   8        7.71        9.21      2.42 o
  -5  -5   8       69.17       73.23      4.37 o
  -4  -5   8      147.93      121.67      5.14 o
  -3  -5   8       64.04       58.04      3.64 o
  -2  -5   8        7.23        6.87      1.48 o
  -1  -5   8       25.12       29.33      2.62 o
   0  -5   8        8.04        9.60      1.61 o
   1  -5   8       34.77       33.15      2.49 o
   2  -5   8       41.08       45.41      2.98 o
   3  -5   8        7.08        6.92      1.90 o
   4  -5   8      311.94      312.83      6.57 o
   5  -5   8      352.91      349.18      7.08 o
   6  -5   8      113.30      116.26      6.73 o
   7  -5   8        1.15       -0.80      4.99 o
   8  -5   8        0.64        9.86      4.20 o
   9  -5   8        6.74       10.11      4.63 o
  -8  -4   8       15.39       14.17      4.83 o
  -7  -4   8       12.87       17.67      2.36 o
  -6  -4   8      168.94      162.83      5.37 o
  -5  -4   8      280.16      267.51      6.89 o
  -4  -4   8      273.54      254.70      5.92 o
  -3  -4   8      114.17       95.33      3.57 o
  -2  -4   8      153.04      151.89      3.64 o
  -1  -4   8        0.83       -0.60      1.38 o
   0  -4   8      200.67      187.90      4.07 o
   1  -4   8       10.20       10.30      1.78 o
   2  -4   8        1.64        4.88      1.75 o
   3  -4   8      258.00      253.33      5.67 o
   4  -4   8       21.11       19.65      2.35 o
   5  -4   8      133.43      132.82      4.59 o
   6  -4   8        4.70        3.27      3.22 o
   7  -4   8        1.69       -2.44      3.04 o
   8  -4   8       35.39       23.16      4.77 o
   9  -4   8       75.43       92.59      8.01 o
  -9  -3   8       53.91       64.31      6.88 o
  -8  -3   8       74.72       64.79      6.67 o
  -7  -3   8       11.00       13.73      2.17 o
  -6  -3   8      591.00      559.40      9.63 o
  -5  -3   8       14.84        8.38      2.11 o
  -4  -3   8      125.98      139.87      3.72 o
  -3  -3   8        1.76        0.50      1.79 o
  -2  -3   8        3.66        0.85      0.86 o
  -1  -3   8       25.67       22.39      1.65 o
   0  -3   8       37.28       42.79      2.39 o
   1  -3   8       48.21       36.35      2.58 o
   2  -3   8      218.79      242.77      5.31 o
   3  -3   8      576.24      572.83      9.15 o
   4  -3   8       13.87       16.22      2.23 o
   5  -3   8        0.93        1.02      1.78 o
   6  -3   8        0.83        0.14      2.18 o
   7  -3   8        0.74       -0.69      4.99 o
   8  -3   8        1.86        0.60      7.39 o
   9  -3   8        0.25        2.03      4.47 o
  -9  -2   8        0.27       -4.81      4.47 o
  -8  -2   8        0.19       -2.45      2.03 o
  -7  -2   8       81.60       82.71      4.02 o
  -6  -2   8       44.16       33.04      2.45 o
  -5  -2   8       96.75       87.85      3.53 o
  -4  -2   8       24.72       26.39      2.14 o
  -3  -2   8      387.04      374.50      4.61 o
  -2  -2   8       16.17       16.60      1.32 o
  -1  -2   8        5.42        4.84      1.13 o
   0  -2   8       57.80       57.21      2.56 o
   1  -2   8       10.54        3.13      1.13 o
   2  -2   8      254.17      269.79      6.41 o
   3  -2   8      288.99      321.90      6.19 o
   4  -2   8      106.71      120.53      4.28 o
   5  -2   8        0.56        2.44      2.13 o
   6  -2   8        0.02        1.14      1.94 o
   7  -2   8        5.70        5.65      3.98 o
   8  -2   8       23.23       16.89      4.52 o
   9  -2   8       61.03       60.81      6.85 o
  -9  -1   8        0.16        0.00      3.78 o
  -8  -1   8       51.66       44.96      3.62 o
  -7  -1   8       24.08       22.10      2.75 o
  -6  -1   8       14.84       12.69      2.01 o
  -5  -1   8      129.51      124.15      3.47 o
  -4  -1   8      130.85      131.03      3.02 o
  -3  -1   8       76.02       73.51      2.08 o
  -2  -1   8      580.92      595.53      5.95 o
  -1  -1   8        0.23       -0.41      0.92 o
   0  -1   8       43.71       46.86      2.46 o
   1  -1   8      559.34      535.32      8.17 o
   2  -1   8      107.33      113.40      3.77 o
   3  -1   8      168.33      164.91      4.53 o
   4  -1   8        3.63        3.09      1.60 o
   5  -1   8      118.36      120.06      5.35 o
   6  -1   8       59.29       58.02      4.19 o
   7  -1   8      259.92      242.74     12.06 o
   8  -1   8        6.37        8.46      4.06 o
   9  -1   8        6.97        1.23      4.30 o
  -9   0   8       25.06       30.95      4.47 o
  -8   0   8       26.47       24.09      2.92 o
  -7   0   8        0.00        1.95      1.59 o
  -6   0   8       38.88       43.99      2.31 o
  -5   0   8       65.13       65.58      1.96 o
  -4   0   8      405.08      415.69      6.52 o
  -3   0   8        1.90        0.99      1.06 o
  -2   0   8        4.47        2.94      0.91 o
  -1   0   8        0.22        0.79      0.97 o
   0   0   8        0.57        1.18      1.11 o
   1   0   8       37.92       42.79      2.84 o
   2   0   8       11.48       12.58      2.01 o
   3   0   8        0.64        2.32      1.56 o
   4   0   8        2.37        0.98      1.51 o
   5   0   8       11.45       11.55      2.37 o
   6   0   8        0.93        1.71      2.31 o
   7   0   8       21.15       22.16      3.38 o
   8   0   8       11.56        7.86      8.08 o
   9   0   8       86.84       80.55      7.52 o
 -10   1   8        6.77        7.57      3.78 o
  -9   1   8       91.80       99.43      6.19 o
  -8   1   8       86.70       73.56      4.25 o
  -7   1   8      127.46      125.57     10.49 o
  -6   1   8        4.85        3.96      1.31 o
  -5   1   8      524.46      527.05      5.90 o
  -4   1   8      156.40      166.34      2.93 o
  -3   1   8      223.87      231.45      3.27 o
  -2   1   8       34.95       36.51      1.56 o
  -1   1   8       22.19       21.47      1.69 o
   0   1   8      326.21      347.82      6.16 o
   1   1   8      409.37      443.83      6.64 o
   2   1   8      101.14      105.75      3.90 o
   3   1   8       55.55       47.44      2.82 o
   4   1   8      153.20      146.36      4.58 o
   5   1   8       31.03       34.09      3.14 o
   6   1   8      145.72      156.06      6.24 o
   7   1   8       23.10       15.99      3.30 o
   8   1   8        1.51       -3.04      4.80 o
 -10   2   8       87.97       89.07      6.53 o
  -9   2   8        5.41        9.38      2.64 o
  -8   2   8       37.00       36.40      3.78 o
  -7   2   8      322.18      330.64      9.97 o
  -6   2   8       57.44       61.30      4.25 o
  -5   2   8        8.87        5.88      1.81 o
  -4   2   8        1.48       -0.02      1.10 o
  -3   2   8       16.13       16.28      1.34 o
  -2   2   8        2.76        3.32      1.07 o
  -1   2   8        6.36        6.39      1.29 o
   0   2   8       61.03       62.04      3.17 o
   1   2   8      283.66      280.79      6.57 o
   2   2   8      123.89      127.88      4.16 o
   3   2   8       11.24       10.95      1.91 o
   4   2   8      619.54      617.17      9.91 o
   5   2   8        9.74        7.81      2.08 o
   6   2   8       23.84       17.87      3.33 o
   7   2   8       27.77       37.64      4.64 o
   8   2   8        9.01        6.29      3.79 o
 -10   3   8       49.22       54.34      6.19 o
  -9   3   8       78.37       81.48      5.67 o
  -8   3   8      102.29      116.58      5.53 o
  -7   3   8     1016.88     1018.85     18.46 o
  -6   3   8     1079.08     1095.73     19.44 o
  -5   3   8       10.06       10.07      1.82 o
  -4   3   8       19.19       18.09      1.58 o
  -3   3   8       68.25       73.03      2.63 o
  -2   3   8       19.71       17.52      1.59 o
  -1   3   8       21.91       15.73      2.06 o
   0   3   8      130.35      139.51      4.45 o
   1   3   8       45.39       54.22      3.05 o
   2   3   8     1885.41     1866.34     19.64 o
   3   3   8      725.02      710.56      9.73 o
   4   3   8      121.20      115.83      4.59 o
   5   3   8      207.17      187.71      6.06 o
   6   3   8       10.02        6.99      2.76 o
   7   3   8        0.37       -3.42      2.81 o
   8   3   8       54.88       57.42      5.82 o
 -10   4   8       11.96        9.63      3.78 o
  -9   4   8       91.70       96.02      5.87 o
  -8   4   8      225.00      219.61     14.62 o
  -7   4   8      283.56      259.55      8.47 o
  -6   4   8     1245.38     1209.75     21.63 o
  -5   4   8       67.46       61.75      3.76 o
  -4   4   8      680.01      677.98      9.14 o
  -3   4   8      123.83      115.71      3.24 o
  -2   4   8       83.54       81.35      3.19 o
  -1   4   8      390.54      385.09      6.33 o
   0   4   8        4.76        3.85      1.43 o
   1   4   8      474.99      438.97      7.73 o
   2   4   8     1095.74     1034.00     13.33 o
   3   4   8       56.37       55.36      3.31 o
   4   4   8       23.73       27.35      3.35 o
   5   4   8       52.22       49.12      4.14 o
   6   4   8        0.16        0.72      2.75 o
   7   4   8        3.14        2.26      3.34 o
 -10   5   8        2.22        3.44      3.78 o
  -9   5   8       35.84       31.25      4.30 o
  -8   5   8      207.38      209.22      8.17 o
  -7   5   8        6.76        4.61      3.10 o
  -6   5   8      144.50      152.55      6.85 o
  -5   5   8       13.07       12.48      2.37 o
  -4   5   8       69.22       62.80      3.56 o
  -3   5   8      204.87      197.21      4.43 o
  -2   5   8       65.91       58.03      2.66 o
  -1   5   8       35.88       34.52      2.44 o
   0   5   8      538.02      527.63      8.71 o
   1   5   8      132.63      128.68      4.64 o
   2   5   8      592.48      586.73      9.08 o
   3   5   8       98.94      102.16      5.12 o
   4   5   8       70.95       65.93      4.61 o
   5   5   8        9.77        6.62      3.08 o
   6   5   8       63.08       70.14      8.35 o
   7   5   8        2.03        4.95      3.58 o
  -9   6   8      202.81      208.70      8.91 o
  -8   6   8      555.18      550.93     18.40 o
  -7   6   8       56.10       59.58      5.28 o
  -6   6   8        1.39        2.03      2.54 o
  -5   6   8       26.65       21.88      2.91 o
  -4   6   8      730.21      723.28      9.37 o
  -3   6   8       65.04       76.74      3.11 o
  -2   6   8     1326.57     1309.16     13.46 o
  -1   6   8       80.63       77.23      3.55 o
   0   6   8     3667.89     3632.69     53.16 o
   1   6   8      294.74      296.33      6.41 o
   2   6   8        8.35        9.24      2.63 o
   3   6   8       47.98       37.26      5.08 o
   4   6   8        2.60        3.61      2.92 o
   5   6   8        9.74       11.96      3.80 o
   6   6   8       14.46       10.68      3.93 o
  -9   7   8      119.20      124.15      9.97 o
  -8   7   8       35.75       30.61      5.85 o
  -7   7   8       24.95       21.67      5.16 o
  -6   7   8        0.39       -3.10      2.75 o
  -5   7   8       89.98       88.73      5.35 o
  -4   7   8        0.79       -0.91      1.85 o
  -3   7   8        4.34        2.20      1.56 o
  -2   7   8       21.60       22.60      2.58 o
  -1   7   8       63.75       68.39      4.05 o
   0   7   8      663.44      666.93     12.35 o
   1   7   8       75.95       83.52      5.23 o
   2   7   8       77.04       70.03      5.69 o
   3   7   8       14.91       15.50      3.57 o
   4   7   8        0.61       -4.68      3.62 o
   5   7   8        2.11       -0.05      3.22 o
  -9   8   8       16.83       25.11      6.19 o
  -8   8   8        5.59        0.69      4.13 o
  -7   8   8       47.65       49.87      7.22 o
  -6   8   8        1.40       -2.06      3.44 o
  -5   8   8       16.19       12.04      3.40 o
  -4   8   8        9.89        7.88      3.13 o
  -3   8   8      153.60      151.92      5.31 o
  -2   8   8      373.78      378.11      8.44 o
  -1   8   8       13.13       11.82      3.47 o
   0   8   8        9.69       13.81      2.80 o
   1   8   8      454.65      482.37     14.86 o
   2   8   8       60.05       66.01      5.79 o
   3   8   8       39.46       44.61      6.14 o
   4   8   8      160.22      172.99      8.92 o
  -8   9   8       56.53       68.78      9.29 o
  -7   9   8        1.95        3.10      4.47 o
  -6   9   8       92.81      106.95     11.00 o
  -5   9   8        5.24        3.02      2.83 o
  -4   9   8        4.72        6.54      2.96 o
  -3   9   8       47.71       52.81      4.47 o
  -2   9   8      243.44      265.30      7.42 o
  -1   9   8       43.74       52.60      4.23 o
   0   9   8        0.59       -1.53      2.43 o
   1   9   8        9.66       11.18      3.11 o
   2   9   8       27.90       26.76      4.69 o
   3   9   8      148.94      167.40      9.10 o
  -7  10   8       16.04       17.54      6.19 o
  -6  10   8       13.77       20.63      6.19 o
  -5  10   8        1.30        3.04      3.34 o
  -4  10   8        1.96       -0.27      2.82 o
  -3  10   8       12.67       10.39      3.78 o
  -2  10   8       76.21       87.59      5.22 o
  -1  10   8      253.42      282.52      9.54 o
   0  10   8        7.54       13.47      3.59 o
   1  10   8        0.08        0.11      2.95 o
   2  10   8        3.70        6.47      3.55 o
  -6  11   8       35.09       35.08      8.25 o
  -5  11   8       19.15       17.88      6.88 o
  -4  11   8        0.47        1.83      4.19 o
  -3  11   8       60.62       63.74     13.24 o
  -2  11   8       27.62       44.09      7.10 o
  -1  11   8       18.94       24.23      5.76 o
   0  11   8        8.61        2.48      3.35 o
   1  11   8      112.63      118.78      7.94 o
  -4  12   8        8.53        9.43      5.78 o
  -3  12   8       36.52       58.05      8.43 o
  -2  12   8        6.56        3.72      5.52 o
   0 -12   9       45.43       40.96     22.20 o
   1 -12   9        2.61       -6.42      4.64 o
   2 -12   9        0.20       -2.93      5.20 o
   3 -12   9        1.62       -3.61     12.69 o
   4 -12   9        1.75       -0.69      7.91 o
  -2 -11   9       16.33       11.32     12.89 o
  -1 -11   9        0.62       -2.83      7.64 o
   0 -11   9       52.88       58.40     13.04 o
   1 -11   9        6.39       -5.86      9.97 o
   2 -11   9       23.17       17.64      8.65 o
   3 -11   9        5.86        6.19      6.49 o
   4 -11   9        0.20       -6.88      6.88 o
   5 -11   9        0.34       -8.94      6.19 o
   6 -11   9       62.71       88.73     14.44 o
  -4 -10   9        8.44        7.54      4.73 o
  -3 -10   9       24.82       21.04      8.93 o
  -2 -10   9      122.10      117.63     12.24 o
  -1 -10   9       18.73        7.65      6.67 o
   0 -10   9       85.99       69.97     13.09 o
   1 -10   9        5.75       -0.43      5.37 o
   2 -10   9        0.01       -3.68      6.18 o
   3 -10   9        3.11        5.78      5.04 o
   4 -10   9       15.62       13.80      7.22 o
   5 -10   9        4.51       11.86      8.08 o
   6 -10   9       85.39      103.56     15.48 o
   7 -10   9       12.43        9.97      8.60 o
  -5  -9   9        1.43       -3.42      3.64 o
  -4  -9   9       11.71        6.89      4.95 o
  -3  -9   9       25.17       27.65      5.28 o
  -2  -9   9       34.74       28.36      6.85 o
  -1  -9   9       35.22       27.63      5.36 o
   0  -9   9       54.90       51.15      8.05 o
   1  -9   9        7.69       -1.79      3.98 o
   2  -9   9       11.29        8.19      4.78 o
   3  -9   9        3.33        3.71      3.47 o
   4  -9   9       81.31       80.08      6.98 o
   5  -9   9       10.01       12.63      4.21 o
   6  -9   9        7.73        8.89      4.43 o
   7  -9   9        0.40       -3.00      5.22 o
  -5  -8   9       68.49       89.29      5.97 o
  -4  -8   9       20.06       16.65      3.63 o
  -3  -8   9        5.31        5.19      3.47 o
  -2  -8   9      305.78      284.91     12.56 o
  -1  -8   9       18.59       18.46      3.76 o
   0  -8   9       56.54       43.50      6.07 o
   1  -8   9       12.63       14.23      6.45 o
   2  -8   9      100.23       93.72      6.42 o
   3  -8   9       46.14       38.95      4.27 o
   4  -8   9        3.83        4.67      3.15 o
   5  -8   9       11.76       12.04      5.11 o
   6  -8   9       66.13       82.43      8.61 o
   7  -8   9      121.06      146.50     15.13 o
   8  -8   9        7.50        3.10      7.57 o
  -6  -7   9       75.80       81.01      7.69 o
  -5  -7   9       88.46       88.94      5.63 o
  -4  -7   9       20.68       19.48      3.42 o
  -3  -7   9       66.04       57.49      5.96 o
  -2  -7   9      221.06      196.86      7.67 o
  -1  -7   9       15.25       10.36      3.57 o
   0  -7   9        6.21        5.61      2.46 o
   1  -7   9       61.54       64.67      4.03 o
   2  -7   9       52.11       49.80      4.81 o
   3  -7   9        9.60       10.26      3.38 o
   4  -7   9       41.15       43.54      4.17 o
   5  -7   9        9.16       13.36      3.33 o
   6  -7   9       63.58       62.68      8.45 o
   7  -7   9       72.48       81.48      7.59 o
   8  -7   9        3.95        9.67      6.02 o
  -7  -6   9       79.65       86.98      8.90 o
  -6  -6   9       12.01        6.60      2.62 o
  -5  -6   9        8.82        3.34      2.62 o
  -4  -6   9      106.63       90.15      5.47 o
  -3  -6   9      190.33      161.68      6.59 o
  -2  -6   9       75.83       67.94      5.07 o
  -1  -6   9      106.10      100.15      7.42 o
   0  -6   9        6.51        1.82      2.01 o
   1  -6   9       94.50       84.12      3.56 o
   2  -6   9      573.21      534.61      9.59 o
   3  -6   9       26.67       20.12      2.53 o
   4  -6   9      263.35      249.85      7.58 o
   5  -6   9      229.63      242.12      7.76 o
   6  -6   9       42.36       38.25      4.75 o
   7  -6   9       13.75       15.69      5.33 o
   8  -6   9        2.26        3.11      3.89 o
  -7  -5   9      256.44      278.37      7.33 o
  -6  -5   9      122.75      127.75      5.45 o
  -5  -5   9      117.58      128.99      5.66 o
  -4  -5   9      549.97      527.45     11.08 o
  -3  -5   9      205.65      233.89      7.54 o
  -2  -5   9       30.59       41.67      4.07 o
  -1  -5   9      203.58      204.88      4.78 o
   0  -5   9        2.15        1.54      1.57 o
   1  -5   9        7.23        3.00      1.86 o
   2  -5   9       11.02       11.52      4.49 o
   3  -5   9        3.15        5.68      2.25 o
   4  -5   9       89.49      104.30      4.74 o
   5  -5   9      228.84      231.42      8.84 o
   6  -5   9        1.50        4.53      3.13 o
   7  -5   9       24.62       21.75      4.83 o
   8  -5   9       10.85       11.93      4.63 o
   9  -5   9        5.22        3.89      9.11 o
  -8  -4   9       19.01       18.57      6.53 o
  -7  -4   9       16.53       13.79      2.68 o
  -6  -4   9        0.03       -0.43      2.12 o
  -5  -4   9       44.36       32.74      5.81 o
  -4  -4   9       40.79       29.25      5.12 o
  -3  -4   9       63.37       63.82      4.28 o
  -2  -4   9        9.11        8.88      1.49 o
  -1  -4   9      591.11      585.87      7.31 o
   0  -4   9        7.06        5.26      1.61 o
   1  -4   9       11.22       12.59      2.09 o
   2  -4   9        0.38        0.66      1.59 o
   3  -4   9       12.40       12.07      2.16 o
   4  -4   9       25.08       25.88      2.72 o
   5  -4   9       27.42       26.29      2.87 o
   6  -4   9        3.12        1.70      2.86 o
   7  -4   9       84.03       82.66      7.27 o
   8  -4   9        7.31        2.11      3.41 o
   9  -4   9       10.61       18.08      5.28 o
  -8  -3   9        5.32       18.23      6.19 o
  -7  -3   9       17.37       15.85      2.61 o
  -6  -3   9       12.12       11.05      2.48 o
  -5  -3   9       46.67       40.45      4.37 o
  -4  -3   9       69.28       67.55      5.24 o
  -3  -3   9      121.70      107.51      3.24 o
  -2  -3   9      464.80      456.86      5.09 o
  -1  -3   9       87.63       88.78      3.06 o
   0  -3   9     1682.55     1614.48     14.77 o
   1  -3   9        6.27        5.43      2.10 o
   2  -3   9      211.20      203.58      5.15 o
   3  -3   9      121.53      130.69      4.56 o
   4  -3   9        2.24        2.93      1.87 o
   5  -3   9       28.14       29.68      3.06 o
   6  -3   9        2.70        2.31      2.74 o
   7  -3   9      131.81      122.81      8.66 o
   8  -3   9       57.75       53.90      6.53 o
   9  -3   9      129.92      123.05      9.34 o
  -9  -2   9      179.32      189.84     11.69 o
  -8  -2   9       11.48       10.32      4.47 o
  -7  -2   9        1.92        4.82      2.12 o
  -6  -2   9        0.13       -2.32      1.82 o
  -5  -2   9        5.57        4.57      2.16 o
  -4  -2   9       63.85       63.39      2.56 o
  -3  -2   9      218.98      215.16      3.83 o
  -2  -2   9      397.78      380.65      4.96 o
  -1  -2   9      133.38      135.25      3.27 o
   0  -2   9       18.66       23.19      2.09 o
   1  -2   9       11.66        6.84      2.69 o
   2  -2   9      188.34      191.81      4.98 o
   3  -2   9       43.26       52.45      3.26 o
   4  -2   9       83.89       85.98      4.11 o
   5  -2   9       10.88        9.71      2.74 o
   6  -2   9      214.30      212.64      8.47 o
   7  -2   9       33.86       31.35      4.79 o
   8  -2   9        2.34       -5.73      7.05 o
   9  -2   9       19.85       19.26      6.53 o
  -9  -1   9        0.54        2.06      4.81 o
  -8  -1   9        4.93        5.43      2.37 o
  -7  -1   9       16.52       12.91      2.89 o
  -6  -1   9      185.56      161.28      5.99 o
  -5  -1   9      167.84      159.49      6.50 o
  -4  -1   9       35.94       29.58      2.97 o
  -3  -1   9      655.38      667.73      7.16 o
  -2  -1   9       18.92       18.54      2.19 o
  -1  -1   9      481.39      462.70      6.15 o
   0  -1   9       60.73       54.13      3.08 o
   1  -1   9      119.59      111.61      4.17 o
   2  -1   9       75.42       77.41      3.92 o
   3  -1   9      107.55      107.91      4.11 o
   4  -1   9       95.45       92.06      4.16 o
   5  -1   9       97.42       95.26      5.32 o
   6  -1   9      136.81      140.59      8.02 o
   7  -1   9        0.10        1.80      3.13 o
   8  -1   9       28.68       29.34      5.41 o
  -9   0   9        4.43        6.19      3.78 o
  -8   0   9       37.63       40.24      5.85 o
  -7   0   9        5.57        4.99      1.89 o
  -6   0   9        6.95        2.12      2.56 o
  -5   0   9       12.90       13.21      3.38 o
  -4   0   9      752.31      726.44      8.55 o
  -3   0   9        6.00        7.30      1.20 o
  -2   0   9        5.92        5.27      1.13 o
  -1   0   9       43.52       37.88      2.12 o
   0   0   9        0.71        0.09      1.27 o
   1   0   9       58.59       45.53      2.68 o
   2   0   9      139.73      136.64      4.57 o
   3   0   9        7.01        6.39      1.99 o
   4   0   9      427.44      433.21     11.37 o
   5   0   9       51.75       55.37      4.26 o
   6   0   9      136.88      131.29      6.08 o
   7   0   9       50.99       54.99      5.34 o
   8   0   9        0.40       -3.49      3.49 o
  -9   1   9       27.81       34.39      5.50 o
  -8   1   9        1.19       -1.20      2.19 o
  -7   1   9       24.66       20.19      3.16 o
  -6   1   9        5.27        7.74      2.02 o
  -5   1   9      604.33      600.66      9.72 o
  -4   1   9     1298.45     1317.68     12.23 o
  -3   1   9      411.26      418.47      4.85 o
  -2   1   9       15.14       12.49      1.41 o
  -1   1   9      211.06      230.81      4.22 o
   0   1   9      145.22      173.22      4.57 o
   1   1   9       63.34       59.88      3.04 o
   2   1   9      182.14      189.80      5.23 o
   3   1   9       74.22       66.10      3.82 o
   4   1   9     2354.51     2339.90     29.54 o
   5   1   9      356.34      368.01      8.08 o
   6   1   9      140.58      145.32      7.14 o
   7   1   9       41.06       33.40      5.36 o
   8   1   9       10.41        5.52      3.79 o
  -9   2   9       89.45      101.04      6.53 o
  -8   2   9       24.57       29.47      4.64 o
  -7   2   9        0.40       -0.69      2.19 o
  -6   2   9      198.50      201.86      7.41 o
  -5   2   9      305.18      316.49      6.88 o
  -4   2   9       12.30       12.73      1.62 o
  -3   2   9        1.29        1.02      1.04 o
  -2   2   9       24.14       29.34      1.77 o
  -1   2   9       69.81       67.91      3.20 o
   0   2   9      117.05      110.27      4.01 o
   1   2   9       47.04       36.50      2.76 o
   2   2   9      143.12      156.25      4.84 o
   3   2   9      406.65      427.69     10.19 o
   4   2   9      640.61      621.46     10.25 o
   5   2   9       89.98       85.47      6.48 o
   6   2   9        0.01       -0.77      2.75 o
   7   2   9       50.64       58.14      6.24 o
   8   2   9        2.27        1.67      4.15 o
  -9   3   9        7.34       10.93      3.22 o
  -8   3   9       52.58       39.61      4.21 o
  -7   3   9      146.15      139.77      6.31 o
  -6   3   9     1992.63     1895.15     59.84 o
  -5   3   9       62.40       57.35      3.59 o
  -4   3   9       38.98       37.15      2.74 o
  -3   3   9      203.97      200.36      4.02 o
  -2   3   9       11.66        8.44      1.85 o
  -1   3   9      216.47      216.75      5.22 o
   0   3   9       11.13       14.43      2.20 o
   1   3   9      107.25      112.55      5.09 o
   2   3   9      884.99      868.77     13.68 o
   3   3   9       51.07       56.45      3.67 o
   4   3   9       33.00       33.85      3.16 o
   5   3   9      143.36      130.45      6.82 o
   6   3   9        4.88        6.66      4.00 o
   7   3   9       17.07       15.43      4.17 o
  -9   4   9        0.24        1.16      2.64 o
  -8   4   9        0.31       -1.43      2.23 o
  -7   4   9       24.91       33.45      4.01 o
  -6   4   9      108.01      117.39      7.74 o
  -5   4   9      749.81      744.27     12.65 o
  -4   4   9        1.02        0.32      2.48 o
  -3   4   9      359.64      359.21      6.05 o
  -2   4   9      198.86      191.74      4.53 o
  -1   4   9       50.75       48.67      2.80 o
   0   4   9       59.23       55.32      3.38 o
   1   4   9      364.91      356.45      9.13 o
   2   4   9     1268.39     1257.20     15.65 o
   3   4   9       14.26        7.95      2.17 o
   4   4   9       19.94       24.52      3.78 o
   5   4   9        1.13        1.59      2.67 o
   6   4   9       71.74       64.16      7.42 o
   7   4   9       26.49       27.73      4.83 o
  -9   5   9        4.16        7.68      3.22 o
  -8   5   9      310.44      296.02     10.04 o
  -7   5   9      100.61      108.13     17.54 o
  -6   5   9       71.43       75.32      7.39 o
  -5   5   9       65.29       74.89      7.56 o
  -4   5   9      342.96      332.40      6.51 o
  -3   5   9      199.84      205.87      5.20 o
  -2   5   9      245.77      233.24      5.18 o
  -1   5   9      272.86      264.48      6.16 o
   0   5   9      182.60      182.25      5.33 o
   1   5   9      198.75      202.34      6.48 o
   2   5   9      136.95      134.79      7.16 o
   3   5   9      249.30      244.17      8.50 o
   4   5   9       25.46       27.31      5.06 o
   5   5   9        6.19        8.38      3.76 o
   6   5   9        0.00       -0.22      3.19 o
  -9   6   9       68.20       78.07      8.60 o
  -8   6   9      329.60      327.12     11.26 o
  -7   6   9        2.74       -0.97      2.80 o
  -6   6   9      205.65      188.33      8.37 o
  -5   6   9       40.47       33.89      3.56 o
  -4   6   9      261.27      269.01      7.00 o
  -3   6   9       28.66       30.72      2.23 o
  -2   6   9      513.87      504.66      8.13 o
  -1   6   9       66.94       73.42      4.45 o
   0   6   9      178.13      174.42      7.01 o
   1   6   9       46.66       44.50      3.92 o
   2   6   9       11.86       10.58      3.34 o
   3   6   9      131.11      142.19      7.46 o
   4   6   9       40.33       45.01      5.03 o
   5   6   9        4.52       -1.18      3.14 o
   6   6   9       21.46       17.11      4.64 o
  -9   7   9        0.08        0.69      4.13 o
  -8   7   9        0.16       -0.34      3.44 o
  -7   7   9       13.70       12.38      4.47 o
  -6   7   9       12.44        7.57      4.47 o
  -5   7   9       35.97       36.21      4.60 o
  -4   7   9        3.83        2.58      2.67 o
  -3   7   9       38.90       33.07      3.82 o
  -2   7   9      509.62      510.27     10.66 o
  -1   7   9      155.31      165.53      6.57 o
   0   7   9      247.87      249.39      8.44 o
   1   7   9       27.49       30.33      4.30 o
   2   7   9      273.77      280.57      9.59 o
   3   7   9       17.51       20.53      4.02 o
   4   7   9       21.18       17.91      5.02 o
   5   7   9       18.18       17.04      4.35 o
  -8   8   9       42.87       51.59      7.91 o
  -7   8   9       20.31        9.97      4.81 o
  -6   8   9       41.19       50.55      7.91 o
  -5   8   9        3.18        2.82      2.89 o
  -4   8   9       51.48       45.22      5.35 o
  -3   8   9       29.89       29.50      3.82 o
  -2   8   9       19.46       15.66      2.83 o
  -1   8   9       64.20       65.76      5.87 o
   0   8   9       39.56       48.45      5.42 o
   1   8   9      119.14      111.98      7.83 o
   2   8   9       11.19       16.25      4.05 o
   3   8   9       31.65       40.79      5.32 o
   4   8   9        4.50        3.53      3.71 o
  -8   9   9       91.32      100.42     11.00 o
  -7   9   9      178.48      173.33     12.72 o
  -6   9   9       17.93       22.70      6.53 o
  -5   9   9       16.45       15.34      4.26 o
  -4   9   9       39.76       43.65      4.91 o
  -3   9   9       11.24       15.10      3.78 o
  -2   9   9        3.87        2.28      2.61 o
  -1   9   9       65.59       63.36      9.08 o
   0   9   9        0.00       -0.93      3.64 o
   1   9   9       18.92       15.85      3.69 o
   2   9   9       41.97       56.13      6.14 o
   3   9   9        9.86       10.10      4.03 o
  -7  10   9       90.92       90.45     11.35 o
  -6  10   9      148.43      187.77     14.10 o
  -5  10   9       14.16       20.20      5.37 o
  -4  10   9      185.43      226.09     14.39 o
  -3  10   9       15.10       20.88      5.21 o
  -2  10   9       20.66       27.73      6.10 o
  -1  10   9       26.90       28.77      4.19 o
   0  10   9        0.26        0.44      3.03 o
   1  10   9      171.65      193.36      8.88 o
   2  10   9       16.45       12.79      4.14 o
  -5  11   9        1.63        4.13      5.85 o
  -4  11   9        0.00       -2.28      3.36 o
  -3  11   9        0.20        6.30      5.16 o
  -2  11   9        0.00        3.90      5.04 o
  -1  11   9        2.78        3.80      3.67 o
   0  11   9        0.09        2.36      3.48 o
   1 -12  10        3.75       -5.00      5.33 o
   2 -12  10       29.15       12.72     16.46 o
   3 -12  10       32.39       39.68      8.50 o
  -2 -11  10       10.04        5.03     12.51 o
  -1 -11  10       55.99       59.89     15.58 o
   0 -11  10       35.43       22.65     14.52 o
   1 -11  10      144.65      143.10     18.96 o
   2 -11  10       57.06       53.08     13.43 o
   3 -11  10        2.77        4.40      5.78 o
   4 -11  10        6.60        4.81      8.25 o
   5 -11  10        0.34        7.22      7.91 o
  -3 -10  10      140.83      156.46     18.23 o
  -2 -10  10       24.39       27.41      7.84 o
  -1 -10  10       44.85       29.32     15.06 o
   0 -10  10       24.05       10.66      8.43 o
   1 -10  10        0.00       -1.64      7.07 o
   2 -10  10       24.22       15.63     12.29 o
   3 -10  10        0.14       -3.60      4.36 o
   4 -10  10       19.55       14.96      6.32 o
   5 -10  10       10.53       18.57      9.29 o
   6 -10  10        0.12        2.78      4.44 o
  -4  -9  10       84.61      103.06     10.97 o
  -3  -9  10        2.95       -7.23      7.14 o
  -2  -9  10       88.19       85.72      8.86 o
  -1  -9  10       32.32       14.44      9.32 o
   0  -9  10      282.21      259.57     20.49 o
   1  -9  10       29.31       13.55      6.05 o
   2  -9  10       18.59        7.27      5.82 o
   3  -9  10       63.73       48.39      7.66 o
   4  -9  10       40.65       46.73      5.14 o
   5  -9  10        3.95        4.67      5.40 o
   6  -9  10        0.26        0.65      4.18 o
   7  -9  10        7.45        2.67     12.21 o
  -5  -8  10        4.87        2.41      3.41 o
  -4  -8  10        4.00       -2.01      2.95 o
  -3  -8  10       11.03        5.89      4.87 o
  -2  -8  10        5.69        0.20      4.65 o
  -1  -8  10      253.45      221.65     10.80 o
   0  -8  10        0.00       -2.53      3.59 o
   1  -8  10      202.53      184.25     10.53 o
   2  -8  10       32.89       29.04      6.20 o
   3  -8  10        0.04        7.33      3.34 o
   4  -8  10      369.67      370.45     23.73 o
   5  -8  10       10.30       11.89      4.98 o
   6  -8  10       71.26       74.90      8.57 o
   7  -8  10      118.41      103.17     13.76 o
  -6  -7  10        6.49        3.23      3.10 o
  -5  -7  10      220.16      232.34      8.28 o
  -4  -7  10        1.89        5.91      3.41 o
  -3  -7  10        5.91        7.70      3.25 o
  -2  -7  10       21.50        8.69      3.77 o
  -1  -7  10        1.36       -1.33      2.83 o
   0  -7  10      145.83      128.89      7.50 o
   1  -7  10       44.69       45.31      4.14 o
   2  -7  10        1.06       -0.07      2.22 o
   3  -7  10        3.69        0.10      2.54 o
   4  -7  10       67.01       55.94      7.45 o
   5  -7  10       15.84        7.40      5.63 o
   6  -7  10       76.55       76.20      6.50 o
   7  -7  10        3.83       10.71      4.77 o
   8  -7  10        1.53        3.53      4.42 o
  -7  -6  10       16.40       15.81      6.23 o
  -6  -6  10      103.94      106.04      5.97 o
  -5  -6  10       74.11       71.96      6.28 o
  -4  -6  10       19.78       14.69      3.45 o
  -3  -6  10        0.34        4.84      4.02 o
  -2  -6  10       83.15       68.62      5.45 o
  -1  -6  10       65.10       67.78      5.62 o
   0  -6  10       93.52       96.20      3.86 o
   1  -6  10       52.41       52.32      3.40 o
   2  -6  10       14.41       13.86      3.01 o
   3  -6  10      127.32      134.43      6.30 o
   4  -6  10       16.89       15.90      5.76 o
   5  -6  10       44.91       40.66      4.85 o
   6  -6  10        6.91        5.19      3.42 o
   7  -6  10       50.42       45.01      6.35 o
   8  -6  10        3.29        1.52      4.99 o
  -7  -5  10       16.71       25.51      4.63 o
  -6  -5  10       34.61       50.81      4.40 o
  -5  -5  10      311.11      318.37      8.82 o
  -4  -5  10       42.36       36.76      4.01 o
  -3  -5  10      383.38      349.41      9.62 o
  -2  -5  10        2.74        3.79      2.82 o
  -1  -5  10       63.39       54.91      3.91 o
   0  -5  10      144.65      142.22      6.35 o
   1  -5  10       43.52       48.89      3.23 o
   2  -5  10      334.19      344.91      7.04 o
   3  -5  10       11.69       12.27      2.65 o
   4  -5  10        1.50       -0.38      2.60 o
   5  -5  10        2.43        4.69      3.07 o
   6  -5  10       56.82       69.11      5.86 o
   7  -5  10        0.39        4.05      4.13 o
   8  -5  10        0.17       -4.92      3.62 o
  -8  -4  10        0.44       -5.50      5.50 o
  -7  -4  10       64.63       70.08      5.03 o
  -6  -4  10        0.09        2.36      2.50 o
  -5  -4  10       24.03       18.40      3.19 o
  -4  -4  10       21.78       40.35      7.53 o
  -3  -4  10      324.10      358.35      9.44 o
  -2  -4  10      497.96      470.88      8.97 o
  -1  -4  10       12.59        9.40      1.79 o
   0  -4  10      559.94      557.09      8.43 o
   1  -4  10      713.64      712.94     13.79 o
   2  -4  10       68.76       69.76      3.81 o
   3  -4  10       39.01       47.16      3.30 o
   4  -4  10        4.41        2.25      2.32 o
   5  -4  10        0.09        3.10      3.00 o
   6  -4  10        0.86        1.98      3.00 o
   7  -4  10      112.43      102.75     12.21 o
   8  -4  10      284.80      288.52     12.53 o
  -8  -3  10       11.42       11.69      6.53 o
  -7  -3  10        3.82        4.92      2.80 o
  -6  -3  10        0.00       -2.24      2.14 o
  -5  -3  10       19.75        6.78      2.73 o
  -4  -3  10      792.62      750.46     13.56 o
  -3  -3  10      100.49       97.19      5.08 o
  -2  -3  10      647.97      615.23      7.42 o
  -1  -3  10      249.07      263.48      4.64 o
   0  -3  10        7.68       10.24      1.98 o
   1  -3  10      225.25      225.03      7.28 o
   2  -3  10        0.97        0.14      1.93 o
   3  -3  10       53.86       57.08      3.60 o
   4  -3  10       55.25       58.23      3.66 o
   5  -3  10       32.85       36.44      4.45 o
   6  -3  10        5.23        7.64      3.29 o
   7  -3  10       21.84       18.97      4.95 o
   8  -3  10      159.48      164.18      9.90 o
  -8  -2  10       12.98       16.16      6.53 o
  -7  -2  10        0.08       -0.15      2.25 o
  -6  -2  10       38.49       36.34      3.58 o
  -5  -2  10       28.56       31.99      3.84 o
  -4  -2  10        9.97       10.92      3.28 o
  -3  -2  10      191.43      186.94      3.51 o
  -2  -2  10     3887.44     3795.02     31.05 o
  -1  -2  10        1.60        1.39      1.30 o
   0  -2  10      650.22      616.44     10.10 o
   1  -2  10       37.09       38.62      3.13 o
   2  -2  10      706.04      675.86     10.64 o
   3  -2  10        0.40        1.80      1.87 o
   4  -2  10       40.14       43.57      3.32 o
   5  -2  10        1.43        0.59      2.70 o
   6  -2  10      482.42      481.14     17.37 o
   7  -2  10       29.33       34.42      4.52 o
   8  -2  10       17.64        4.66      4.37 o
  -9  -1  10        0.47        9.97      5.85 o
  -8  -1  10        1.35       -1.50      2.42 o
  -7  -1  10        6.81        6.63      2.97 o
  -6  -1  10       75.68       60.23      8.94 o
  -5  -1  10       17.11       20.95      3.64 o
  -4  -1  10       46.42       55.12      4.32 o
  -3  -1  10      574.43      565.11      7.28 o
  -2  -1  10     1369.39     1366.35     13.56 o
  -1  -1  10      129.46      131.05      3.55 o
   0  -1  10      140.25      139.41      4.63 o
   1  -1  10      116.70      116.19      4.67 o
   2  -1  10       46.96       42.14      3.03 o
   3  -1  10      106.13       96.96      4.39 o
   4  -1  10       28.82       29.78      3.08 o
   5  -1  10      313.37      320.58     17.85 o
   6  -1  10      624.09      628.73     13.96 o
   7  -1  10       21.30       20.18      4.35 o
   8  -1  10        0.55        0.33      4.11 o
  -9   0  10       15.53       15.82      5.85 o
  -8   0  10        0.07        0.00      4.81 o
  -7   0  10        0.21       -1.65      2.40 o
  -6   0  10      122.52      114.81      6.27 o
  -5   0  10        0.00       -2.47      3.66 o
  -4   0  10      814.06      783.75     13.62 o
  -3   0  10       43.24       49.45      2.37 o
  -2   0  10      114.85      112.52      3.11 o
  -1   0  10        7.88       10.15      1.65 o
   0   0  10        4.94        4.72      1.63 o
   1   0  10        0.27       -0.21      1.51 o
   2   0  10      334.81      313.49      6.93 o
   3   0  10      122.57      113.47      4.51 o
   4   0  10      680.82      678.19     10.25 o
   5   0  10        1.09       -1.02      2.75 o
   6   0  10      436.75      455.39     12.01 o
   7   0  10       84.44       84.15      7.56 o
   8   0  10       34.96       30.95      6.10 o
  -9   1  10       64.24       54.68      7.57 o
  -8   1  10       20.49       17.49      9.46 o
  -7   1  10      117.92      123.81      9.29 o
  -6   1  10        1.96        3.50      2.10 o
  -5   1  10      445.59      439.37     27.68 o
  -4   1  10     2746.20     2627.72     31.56 o
  -3   1  10      192.96      189.40      3.96 o
  -2   1  10      173.25      164.14      3.64 o
  -1   1  10      128.95      118.05      3.84 o
   0   1  10        0.32       -1.17      1.13 o
   1   1  10      177.39      157.54      5.44 o
   2   1  10       59.06       57.03      3.60 o
   3   1  10      165.95      171.36      6.23 o
   4   1  10      604.21      611.95     16.88 o
   5   1  10      213.44      229.72      7.57 o
   6   1  10        7.97        4.98      3.38 o
   7   1  10       14.54       17.94      4.24 o
  -9   2  10        0.01       -3.10      3.78 o
  -8   2  10      133.03      132.95      6.57 o
  -7   2  10       40.65       38.76      4.36 o
  -6   2  10      158.19      156.05     11.86 o
  -5   2  10      115.54      117.58      6.20 o
  -4   2  10      111.85      110.08      4.35 o
  -3   2  10       64.84       58.27      2.94 o
  -2   2  10       66.20       68.35      2.76 o
  -1   2  10        1.41        0.47      1.39 o
   0   2  10        2.71        2.06      1.70 o
   1   2  10        0.44       -0.06      1.57 o
   2   2  10       37.88       42.11      3.26 o
   3   2  10       93.19       85.16      4.43 o
   4   2  10      222.88      203.28      8.85 o
   5   2  10       70.23       75.47      5.87 o
   6   2  10       61.52       60.17      5.58 o
   7   2  10       40.63       38.38      5.21 o
  -9   3  10       19.64       17.50      3.87 o
  -8   3  10       16.05       11.50      3.78 o
  -7   3  10       40.63       45.23      4.81 o
  -6   3  10      429.59      429.23     11.92 o
  -5   3  10       13.15       14.46      3.40 o
  -4   3  10      141.69      132.38      5.25 o
  -3   3  10       16.41       15.13      1.74 o
  -2   3  10      158.16      138.39      3.80 o
  -1   3  10       13.35       11.65      2.12 o
   0   3  10        0.80        0.38      1.60 o
   1   3  10       24.65       24.99      2.68 o
   2   3  10      132.85      119.47      4.85 o
   3   3  10       47.21       44.39      5.19 o
   4   3  10        0.25       -5.04      3.43 o
   5   3  10       21.49       19.10      3.92 o
   6   3  10       16.96       13.66      4.84 o
   7   3  10        0.29        0.67      4.71 o
  -9   4  10       48.26       46.09      7.74 o
  -8   4  10       11.03        7.57      3.22 o
  -7   4  10       91.37       80.69      8.25 o
  -6   4  10      237.93      249.14      9.36 o
  -5   4  10       98.90      113.02      6.88 o
  -4   4  10       49.94       54.87      4.08 o
  -3   4  10      124.26      118.69      3.95 o
  -2   4  10       17.27       20.79      3.30 o
  -1   4  10      134.51      132.03      4.66 o
   0   4  10      244.73      241.98      6.14 o
   1   4  10       77.41       78.22      6.26 o
   2   4  10      252.89      272.02     10.13 o
   3   4  10       20.24       16.67      3.41 o
   4   4  10        1.96        0.31      2.81 o
   5   4  10        4.31        8.63      3.44 o
   6   4  10        0.50       -4.50      3.09 o
  -9   5  10        5.41        1.64      3.12 o
  -8   5  10       18.23       16.31      3.96 o
  -7   5  10        0.01        1.89      4.64 o
  -6   5  10        9.20       14.67      3.62 o
  -5   5  10       11.25        7.57      4.47 o
  -4   5  10        7.14        5.00      5.39 o
  -3   5  10      819.03      774.83     10.16 o
  -2   5  10      121.37      120.97      5.42 o
  -1   5  10      136.94      134.83      5.86 o
   0   5  10      243.02      260.75      8.54 o
   1   5  10       42.73       41.87      4.42 o
   2   5  10       57.14       54.75      4.98 o
   3   5  10       37.94       47.15      4.93 o
   4   5  10        4.51        1.61      3.10 o
   5   5  10       49.24       60.73      9.78 o
   6   5  10       20.51       22.87      4.67 o
  -9   6  10        9.48        8.60      4.81 o
  -8   6  10       82.01       80.82      9.29 o
  -7   6  10      133.72      144.10     10.66 o
  -6   6  10       46.68       39.21      6.88 o
  -5   6  10      107.71       97.33      9.97 o
  -4   6  10       40.28       44.78      5.09 o
  -3   6  10        6.50        4.42      2.58 o
  -2   6  10      139.44      139.12      5.60 o
  -1   6  10      109.99      108.24      7.36 o
   0   6  10        6.41        7.00      2.96 o
   1   6  10      312.81      352.39      9.30 o
   2   6  10        1.48        1.19      2.89 o
   3   6  10        5.48        4.13      3.00 o
   4   6  10        3.16        4.89      4.56 o
   5   6  10       15.40       31.55      5.11 o
  -8   7  10       36.30       39.21      7.22 o
  -7   7  10        4.81        3.78      4.47 o
  -6   7  10      100.45      109.36     11.00 o
  -5   7  10      280.63      262.40     14.79 o
  -4   7  10        3.13        3.17      3.95 o
  -3   7  10       63.11       69.65     12.04 o
  -2   7  10       42.55       41.70      3.84 o
  -1   7  10        4.99        2.21      2.67 o
   0   7  10      290.31      292.99      8.67 o
   1   7  10        8.74       11.62      3.34 o
   2   7  10      129.92      130.97      7.93 o
   3   7  10       27.05       34.73      4.97 o
   4   7  10      103.39      125.55     10.86 o
  -8   8  10       72.18       63.28      9.29 o
  -7   8  10       15.03       20.63      6.19 o
  -6   8  10       46.28       52.62      8.60 o
  -5   8  10      220.32      224.91     14.79 o
  -4   8  10       23.24       29.04      5.09 o
  -3   8  10       13.39       14.96      4.99 o
  -2   8  10       37.10       38.97      4.17 o
  -1   8  10       16.86       20.14      3.32 o
   0   8  10       49.09       58.44      6.88 o
   1   8  10       19.13       19.51      4.11 o
   2   8  10      205.84      197.36      9.21 o
   3   8  10      257.66      291.75     11.07 o
  -7   9  10      200.72      187.77     14.10 o
  -6   9  10       11.33       16.51      6.19 o
  -5   9  10        7.53       15.17      5.04 o
  -4   9  10        4.69        7.36      3.50 o
  -3   9  10       81.80      103.21      7.79 o
  -2   9  10        1.09       -4.16      3.04 o
  -1   9  10        0.14        1.37      3.30 o
   0   9  10        3.49        0.64      2.81 o
   1   9  10       15.27       15.40      4.20 o
   2   9  10        7.66       -1.12      4.27 o
  -6  10  10       14.28       17.88      7.22 o
  -5  10  10       71.27       86.27      8.91 o
  -4  10  10        8.37        8.69      4.18 o
  -3  10  10        2.01        6.52      3.95 o
  -2  10  10        6.97        6.11      6.02 o
  -1  10  10        1.03        1.70      3.61 o
   0  10  10        0.74        3.55      3.99 o
   1  10  10      151.04      186.11      9.52 o
  -4  11  10        5.48        1.46      4.18 o
  -3  11  10        2.17       -1.28      5.67 o
  -2  11  10       41.62       54.19      9.29 o
  -1 -11  11        5.37       13.11      6.17 o
   0 -11  11      114.72      139.83     25.73 o
   1 -11  11       20.65       18.45     22.18 o
   2 -11  11      255.55      242.27     20.79 o
   3 -11  11        0.40        4.50     13.24 o
   4 -11  11        3.44       13.76      8.60 o
  -2 -10  11       51.85       39.16     14.20 o
  -1 -10  11        4.65       -0.70     14.84 o
   0 -10  11       29.55       34.11     14.09 o
   1 -10  11       55.31       53.61     16.22 o
   2 -10  11        7.27        6.34      5.58 o
   3 -10  11        0.27       -1.32      5.12 o
   4 -10  11        0.05      -11.35      5.85 o
   5 -10  11        8.26       13.76      9.63 o
  -4  -9  11       12.44        8.50      5.11 o
  -3  -9  11       53.51       50.31      9.78 o
  -2  -9  11        4.93       -4.39      8.90 o
  -1  -9  11       69.67       63.47     14.56 o
   0  -9  11       27.58       18.40     11.55 o
   1  -9  11       86.74       74.19     10.03 o
   2  -9  11       56.78       59.84      8.63 o
   3  -9  11       41.28       49.74      8.14 o
   4  -9  11      122.77      128.79     11.66 o
   5  -9  11        6.96        3.71      4.85 o
   6  -9  11        3.90        6.76      5.09 o
  -5  -8  11        5.86        1.04      6.32 o
  -4  -8  11       42.19       42.98      7.22 o
  -3  -8  11        0.06       -2.87      6.59 o
  -2  -8  11       23.84       11.09      7.84 o
  -1  -8  11        6.19       -0.39      8.77 o
   0  -8  11      179.16      171.25     15.41 o
   1  -8  11       27.90       35.60      6.55 o
   2  -8  11       13.00        3.36      4.74 o
   3  -8  11       11.46        3.50      3.79 o
   4  -8  11       22.01       20.98      5.00 o
   5  -8  11      118.60      106.91      9.98 o
   6  -8  11       20.99       21.82      6.68 o
   7  -8  11       18.53       39.21     10.66 o
  -5  -7  11      276.16      329.03     10.16 o
  -4  -7  11        8.09        6.53      3.72 o
  -3  -7  11        3.81        3.09      3.45 o
  -2  -7  11       50.89       42.68      6.74 o
  -1  -7  11       31.89       21.68      5.45 o
   0  -7  11        5.17        4.74      7.03 o
   1  -7  11      241.77      255.18     29.40 o
   2  -7  11      612.60      583.92     12.22 o
   3  -7  11      226.63      223.68      8.16 o
   4  -7  11       63.00       73.09      7.25 o
   5  -7  11       20.60       17.27      4.15 o
   6  -7  11       16.41       18.77      4.50 o
   7  -7  11       11.67        9.63      4.95 o
  -6  -6  11       12.39        6.59      3.35 o
  -5  -6  11        8.12        4.01      3.26 o
  -4  -6  11       82.82       74.03      6.18 o
  -3  -6  11        6.80        0.42      3.12 o
  -2  -6  11      237.95      224.31      9.13 o
  -1  -6  11       14.86       17.79      4.44 o
   0  -6  11        0.90       -2.93      2.11 o
   1  -6  11      144.10      153.94      6.45 o
   2  -6  11      868.78      889.75     15.32 o
   3  -6  11        6.72        6.93      2.91 o
   4  -6  11      194.97      193.97      7.80 o
   5  -6  11        8.32       12.30      3.74 o
   6  -6  11        1.33       -0.44      3.38 o
   7  -6  11       12.78        7.62      4.69 o
  -7  -5  11        3.26        2.67      4.30 o
  -6  -5  11       40.31       60.72      6.84 o
  -5  -5  11        3.97        1.16      2.88 o
  -4  -5  11       77.51       79.94      7.20 o
  -3  -5  11       59.93       46.46      4.94 o
  -2  -5  11      303.34      269.19      9.09 o
  -1  -5  11       57.26       68.93      4.44 o
   0  -5  11      767.66      757.90     10.64 o
   1  -5  11        6.86        7.42      2.37 o
   2  -5  11       38.65       38.28      4.04 o
   3  -5  11       91.43       81.96      5.44 o
   4  -5  11        1.66       -0.90      2.47 o
   5  -5  11        3.37        1.93      3.00 o
   6  -5  11      129.67      133.29     10.81 o
   7  -5  11        0.18        6.15      4.42 o
   8  -5  11      110.93      116.27      9.67 o
  -7  -4  11       56.36       70.61      5.32 o
  -6  -4  11        2.29        0.75      4.32 o
  -5  -4  11      113.36       96.70      8.39 o
  -4  -4  11        0.60        2.54      2.76 o
  -3  -4  11      553.76      535.66     12.35 o
  -2  -4  11        0.97        0.82      1.98 o
  -1  -4  11     2226.08     2266.66     50.14 o
   0  -4  11     1861.85     1848.57     21.47 o
   1  -4  11      591.09      592.84      9.39 o
   2  -4  11        1.92        1.05      2.16 o
   3  -4  11       21.43       23.29      3.77 o
   4  -4  11       13.00        9.31      4.62 o
   5  -4  11        0.16        1.39      3.49 o
   6  -4  11        2.39       -0.44      3.36 o
   7  -4  11       36.09       31.12      5.78 o
   8  -4  11      618.01      679.54     19.83 o
  -8  -3  11        0.26        4.81      6.19 o
  -7  -3  11       14.68       18.26      3.57 o
  -6  -3  11        0.00        1.44      2.87 o
  -5  -3  11       26.02       19.62      3.58 o
  -4  -3  11      126.31      119.67      6.26 o
  -3  -3  11       16.21        6.04      3.13 o
  -2  -3  11      463.31      469.75      9.21 o
  -1  -3  11      454.25      461.50      7.64 o
   0  -3  11     1374.11     1376.37     17.13 o
   1  -3  11      303.66      301.06      6.60 o
   2  -3  11      241.67      273.73     11.20 o
   3  -3  11      182.29      178.04      7.10 o
   4  -3  11      104.54      101.23      6.03 o
   5  -3  11       12.07       19.53      4.04 o
   6  -3  11        5.03        7.97      4.20 o
   7  -3  11       64.43       74.69      7.68 o
   8  -3  11      231.69      261.96     12.38 o
  -8  -2  11       11.44       13.07      7.22 o
  -7  -2  11       10.50       19.67      3.54 o
  -6  -2  11        0.85        5.66      2.78 o
  -5  -2  11        0.72        1.40      2.73 o
  -4  -2  11       18.56       14.47      3.31 o
  -3  -2  11      106.24      102.48      4.89 o
  -2  -2  11      210.97      206.10      5.82 o
  -1  -2  11        0.81        2.10      1.56 o
   0  -2  11     1296.81     1252.22     18.74 o
   1  -2  11      279.78      259.05      7.14 o
   2  -2  11      104.38      107.19      5.28 o
   3  -2  11       61.33       52.49      3.97 o
   4  -2  11       80.41       75.12      5.38 o
   5  -2  11        0.54        0.41      3.15 o
   6  -2  11      337.83      314.04     12.31 o
   7  -2  11       19.73       17.08      5.50 o
   8  -2  11       44.32       48.51      7.91 o
  -8  -1  11        3.75        1.76      3.17 o
  -7  -1  11       44.83       33.86      4.70 o
  -6  -1  11       52.51       53.81      5.70 o
  -5  -1  11       86.23       70.40      6.28 o
  -4  -1  11        0.26       -6.02      8.43 o
  -3  -1  11      332.26      315.52      8.30 o
  -2  -1  11     1404.84     1382.95     15.82 o
  -1  -1  11      537.72      555.79      8.13 o
   0  -1  11       60.68       57.05      3.23 o
   1  -1  11       74.44       71.63      3.69 o
   2  -1  11      618.97      586.06     16.07 o
   3  -1  11      161.97      149.88      5.67 o
   4  -1  11      192.67      201.36      8.42 o
   5  -1  11      354.50      366.56     12.31 o
   6  -1  11      852.66      904.20     17.70 o
   7  -1  11        0.23       -1.15      4.84 o
  -8   0  11       40.09       39.21      7.91 o
  -7   0  11       13.44       10.88      3.95 o
  -6   0  11       37.10       39.70      4.85 o
  -5   0  11      126.67      127.01      8.25 o
  -4   0  11      149.56      157.64      8.25 o
  -3   0  11        4.59        2.21      2.04 o
  -2   0  11        0.50        0.28      1.40 o
  -1   0  11       57.30       60.11      3.19 o
   0   0  11        9.84       10.84      2.04 o
   1   0  11        7.55        5.57      1.82 o
   2   0  11        6.06        9.15      2.09 o
   3   0  11        0.01       -0.89      1.89 o
   4   0  11       13.37       15.82      3.97 o
   5   0  11       16.29       11.75      4.23 o
   6   0  11       93.13       90.75     11.66 o
   7   0  11       30.19       30.21      5.03 o
  -9   1  11       13.42       15.48      6.19 o
  -8   1  11       13.18        5.50      4.81 o
  -7   1  11        2.19        3.27      2.89 o
  -6   1  11       45.11       38.45      8.08 o
  -5   1  11        1.42        0.43      3.10 o
  -4   1  11      144.90      154.00     10.04 o
  -3   1  11      225.05      249.85     10.66 o
  -2   1  11      280.91      260.70      5.12 o
  -1   1  11       17.87       13.79      2.10 o
   0   1  11       68.92       73.00      3.96 o
   1   1  11        9.72        9.80      2.11 o
   2   1  11       24.40       16.54      2.31 o
   3   1  11      101.69      113.89      6.90 o
   4   1  11       19.51       12.47      3.64 o
   5   1  11        0.22       -0.32      3.08 o
   6   1  11       91.71       96.41      6.97 o
   7   1  11       21.41       17.89      4.45 o
  -9   2  11       70.70       54.68      8.25 o
  -8   2  11       36.08       39.47      4.86 o
  -7   2  11        0.69       -4.59      2.54 o
  -6   2  11        6.56       12.31      3.38 o
  -5   2  11       12.34       11.67      3.47 o
  -4   2  11      121.52      125.66      5.42 o
  -3   2  11       98.37      119.13      4.74 o
  -2   2  11        5.97        0.60      1.50 o
  -1   2  11       82.69       73.90      3.56 o
   0   2  11        0.21        3.37      1.89 o
   1   2  11      280.99      268.37      6.55 o
   2   2  11       75.97       66.10      5.35 o
   3   2  11       29.07       24.71      4.54 o
   4   2  11      190.01      184.19     17.37 o
   5   2  11       23.32       12.69      3.69 o
   6   2  11       28.88       26.78      4.70 o
   7   2  11       48.88       58.98      6.45 o
  -9   3  11       16.54       23.39      6.19 o
  -8   3  11        1.29        3.44      3.16 o
  -7   3  11       12.93       21.34      4.01 o
  -6   3  11        0.67        0.00      2.67 o
  -5   3  11       33.73       36.48      4.74 o
  -4   3  11       80.48       90.83      6.36 o
  -3   3  11       42.23       43.10      3.49 o
  -2   3  11       28.68       25.35      2.61 o
  -1   3  11      329.36      274.80      7.02 o
   0   3  11       10.98        7.75      2.20 o
   1   3  11        0.54        1.16      2.79 o
   2   3  11        3.24       -1.44      2.62 o
   3   3  11        7.00        1.08      5.50 o
   4   3  11        9.89        9.38      3.36 o
   5   3  11       79.24       70.93      6.14 o
   6   3  11       13.45        5.60      3.81 o
  -9   4  11        4.77       11.35      5.50 o
  -8   4  11       15.17       13.15      4.13 o
  -7   4  11        0.02       -1.55      2.92 o
  -6   4  11       38.74       38.48      6.36 o
  -5   4  11      495.32      484.60     13.98 o
  -4   4  11       30.24       29.52      6.23 o
  -3   4  11      245.67      205.76      7.42 o
  -2   4  11       10.96        5.97      1.99 o
  -1   4  11        5.40        4.51      2.73 o
   0   4  11      187.94      162.92      7.19 o
   1   4  11       39.51       38.95      4.43 o
   2   4  11       20.81       27.81      7.22 o
   3   4  11       45.93       53.71      5.11 o
   4   4  11        0.01       -2.76      4.78 o
   5   4  11        1.71       -0.52      3.17 o
   6   4  11        7.17       -0.73      3.81 o
  -8   5  11        1.79       -2.06      4.13 o
  -7   5  11       20.06       15.82      5.50 o
  -6   5  11       72.93       68.09      8.94 o
  -5   5  11        2.25        4.47      4.47 o
  -4   5  11       19.69       18.99      3.95 o
  -3   5  11      322.68      273.44     10.32 o
  -2   5  11        6.52        4.50      2.68 o
  -1   5  11      152.51      168.88      7.40 o
   0   5  11        0.06        0.95      2.94 o
   1   5  11        9.84        2.28      2.85 o
   2   5  11       56.20       58.10      6.31 o
   3   5  11      113.49      120.66      7.45 o
   4   5  11        0.42        1.27      3.83 o
   5   5  11      144.89      173.44     10.02 o
  -8   6  11       19.13       32.33      7.22 o
  -7   6  11        0.74        5.85      4.81 o
  -6   6  11       45.12       45.40      7.91 o
  -5   6  11        7.99        9.63      5.16 o
  -4   6  11        6.39        9.63      3.40 o
  -3   6  11       45.91       38.83      8.94 o
  -2   6  11        4.62        3.09      2.71 o
  -1   6  11        3.12        3.24      2.74 o
   0   6  11        1.45        4.16      3.08 o
   1   6  11       14.55       15.97      3.74 o
   2   6  11      112.36      123.37      8.00 o
   3   6  11       69.25       62.69      6.00 o
   4   6  11       93.68       98.88      9.93 o
  -8   7  11        0.57        2.06      5.16 o
  -7   7  11      126.39      116.58     12.04 o
  -6   7  11       15.22       14.79      5.85 o
  -5   7  11      222.85      196.03     14.10 o
  -4   7  11       10.68        6.97      3.76 o
  -3   7  11       61.58       71.42      6.90 o
  -2   7  11       36.09       34.43      4.45 o
  -1   7  11        4.98        1.90      3.14 o
   0   7  11       51.23       53.89      5.54 o
   1   7  11       32.63       24.29      4.55 o
   2   7  11       37.65       28.97      4.91 o
   3   7  11       78.44       76.42      7.23 o
   4   7  11        0.13        3.64      3.92 o
  -7   8  11       45.45       41.27      8.25 o
  -6   8  11        5.43        5.50      5.16 o
  -5   8  11      211.68      194.99     14.79 o
  -4   8  11       82.02       84.87      8.94 o
  -3   8  11        0.17       -0.44      6.53 o
  -2   8  11        0.13       -1.88      3.55 o
  -1   8  11        1.42       -1.44      3.67 o
   0   8  11       10.76        3.01      3.83 o
   1   8  11        3.41        7.26      3.81 o
   2   8  11      149.50      140.22      9.79 o
   3   8  11      143.68      148.00      9.25 o
  -6   9  11        1.19       -1.72      5.16 o
  -5   9  11       23.68       26.48      7.91 o
  -4   9  11        2.74        5.77      3.61 o
  -3   9  11        7.60        9.59      3.98 o
  -2   9  11       15.33       23.87      4.70 o
  -1   9  11        5.08        4.26      4.70 o
   0   9  11        0.46       -5.77      3.44 o
   1   9  11       17.33       19.48      4.87 o
  -5  10  11       34.62       50.49     12.90 o
  -4  10  11        6.00       10.15      4.74 o
  -3  10  11       47.22       53.08      7.93 o
  -2  10  11       12.69       18.21      5.66 o
  -1  10  11       38.46       40.18      7.35 o
   0  10  11       74.59       82.74      7.73 o
   2 -11  12        2.12       -2.75      6.88 o
  -1 -10  12       14.30        1.99     12.01 o
   0 -10  12        1.41       -1.58     13.99 o
   1 -10  12        7.01       -5.75      9.42 o
   2 -10  12       12.55        4.41      5.82 o
   3 -10  12        0.00        1.58      5.78 o
   4 -10  12        9.17       31.64     11.00 o
  -3  -9  12       88.19      104.45     10.16 o
  -2  -9  12       30.86       36.63     19.82 o
  -1  -9  12        8.72        3.88     13.68 o
   0  -9  12       58.52       30.21     10.31 o
   1  -9  12       39.17       47.76      8.32 o
   2  -9  12       16.92       23.58      6.90 o
   3  -9  12      329.78      325.22     16.04 o
   4  -9  12      257.19      278.91     21.32 o
   5  -9  12      102.05      143.75     17.88 o
  -4  -8  12       31.22       25.50     17.01 o
  -3  -8  12       15.62       10.44     13.26 o
  -2  -8  12       17.20        7.13     18.10 o
  -1  -8  12       35.05       22.73     12.88 o
   0  -8  12       57.98       47.03     10.52 o
   1  -8  12       19.12       13.33      6.19 o
   2  -8  12       16.41       12.35      5.95 o
   3  -8  12       84.33       55.37      8.75 o
   4  -8  12      341.84      396.06     14.95 o
   5  -8  12        4.67        4.34      3.54 o
   6  -8  12       66.40       84.06      9.85 o
  -5  -7  12        7.03       17.22      5.53 o
  -4  -7  12        4.44       -1.03      4.49 o
  -3  -7  12        2.87       -5.87     10.22 o
  -2  -7  12        6.73        7.27      7.20 o
  -1  -7  12        3.49        0.05      7.55 o
   0  -7  12       55.30       47.93     10.34 o
   1  -7  12       49.94       57.65      5.63 o
   2  -7  12      336.02      355.25     12.32 o
   3  -7  12       29.04       38.62      4.49 o
   4  -7  12       54.88       61.33      5.47 o
   5  -7  12       39.18       41.47      5.59 o
   6  -7  12        0.03       -1.55      3.75 o
   7  -7  12        0.28        0.14      3.97 o
  -6  -6  12      239.80      284.13     12.79 o
  -5  -6  12        7.21        1.81      7.47 o
  -4  -6  12       86.17       73.52      8.93 o
  -3  -6  12       44.25       49.48      7.79 o
  -2  -6  12       10.84        2.92     11.47 o
  -1  -6  12        2.75        3.26      5.79 o
   0  -6  12        7.00        5.55      3.55 o
   1  -6  12      505.11      500.22     13.31 o
   2  -6  12      633.44      660.67     16.82 o
   3  -6  12      100.90       94.26      6.09 o
   4  -6  12       50.99       54.38      5.09 o
   5  -6  12       40.11       33.13      5.13 o
   6  -6  12        7.88        3.15      3.67 o
   7  -6  12       22.13       25.32      5.85 o
  -6  -5  12        1.91        3.39      3.56 o
  -5  -5  12      198.34      181.96      8.49 o
  -4  -5  12        6.56        4.06      6.20 o
  -3  -5  12      349.31      341.83     10.66 o
  -2  -5  12        4.12       -0.12      3.11 o
  -1  -5  12      149.41      143.19      7.23 o
   0  -5  12       98.50      108.67      6.53 o
   1  -5  12        0.94        0.37      2.54 o
   2  -5  12      142.84      149.52      6.88 o
   3  -5  12        0.00       -2.89      2.88 o
   4  -5  12        2.54        1.59      3.01 o
   5  -5  12        0.02       -0.94      4.11 o
   6  -5  12      141.49      139.75     10.08 o
   7  -5  12       29.80       31.16      6.10 o
  -7  -4  12        5.37        6.77      7.91 o
  -6  -4  12        0.08       -0.17      3.23 o
  -5  -4  12       36.56       31.50      7.88 o
  -4  -4  12       25.26       21.77      7.56 o
  -3  -4  12        9.23       -1.48      4.81 o
  -2  -4  12      132.97      133.26      5.74 o
  -1  -4  12      280.88      284.16     15.34 o
   0  -4  12      322.40      305.47      7.53 o
   1  -4  12       74.85       63.96      4.77 o
   2  -4  12      444.83      426.33     10.29 o
   3  -4  12       39.95       40.92      4.45 o
   4  -4  12       12.84       10.39      3.31 o
   5  -4  12        2.59       -1.93      3.14 o
   6  -4  12        2.67        3.25      3.93 o
   7  -4  12       18.12       19.33      5.52 o
  -7  -3  12        0.03        1.19      3.38 o
  -6  -3  12        8.78       12.37      5.02 o
  -5  -3  12        2.89        5.60      3.24 o
  -4  -3  12      108.90       98.95     10.03 o
  -3  -3  12       32.27       39.95      4.72 o
  -2  -3  12        0.61        2.78      2.30 o
  -1  -3  12      161.16      156.03      7.54 o
   0  -3  12      513.74      498.68      7.80 o
   1  -3  12       31.52       24.61      3.52 o
   2  -3  12        0.69        1.16      2.63 o
   3  -3  12      116.84      126.85      6.72 o
   4  -3  12        3.05       -0.43      3.04 o
   5  -3  12      190.82      201.88      9.01 o
   6  -3  12        6.73       11.46      4.69 o
   7  -3  12      117.20      110.75      9.40 o
  -7  -2  12       11.69        7.91      3.54 o
  -6  -2  12        5.50        5.44      3.38 o
  -5  -2  12        5.47        6.88      4.86 o
  -4  -2  12        8.25       -0.34      2.96 o
  -3  -2  12       38.69       37.96      4.79 o
  -2  -2  12      185.35      198.16      6.65 o
  -1  -2  12       41.25       47.50      2.89 o
   0  -2  12        5.00        1.83      1.75 o
   1  -2  12      195.20      182.44      6.10 o
   2  -2  12       66.83       61.51      4.85 o
   3  -2  12       84.04       91.74      5.86 o
   4  -2  12       33.27       28.38      4.53 o
   5  -2  12      254.07      247.28      9.63 o
   6  -2  12        4.94       10.62      4.77 o
   7  -2  12        6.56        7.74      5.67 o
  -8  -1  12       29.95       43.44      6.31 o
  -7  -1  12       46.07       49.07      5.16 o
  -6  -1  12       43.59       29.80      5.02 o
  -5  -1  12        4.25        4.33      3.43 o
  -4  -1  12       41.44       43.91      5.68 o
  -3  -1  12       30.00       26.37      3.48 o
  -2  -1  12       37.63       36.73      3.92 o
  -1  -1  12      429.08      452.06      7.58 o
   0  -1  12        5.46        6.28      1.97 o
   1  -1  12      127.20      116.63      5.39 o
   2  -1  12      476.06      475.79     10.89 o
   3  -1  12       97.75      100.51      6.14 o
   4  -1  12      276.29      266.18      9.77 o
   5  -1  12       17.49        9.05      3.96 o
   6  -1  12        4.01       -1.45      3.30 o
   7  -1  12       27.57       27.70      6.04 o
  -8   0  12       69.30       68.78     10.66 o
  -7   0  12      165.04      175.74      8.91 o
  -6   0  12       33.21       38.57      5.37 o
  -5   0  12       54.63       52.97     10.49 o
  -4   0  12       40.23       32.64      6.02 o
  -3   0  12       89.11       84.04      5.25 o
  -2   0  12      233.06      206.83      6.61 o
  -1   0  12      112.34      122.59      4.41 o
   0   0  12        9.27        5.99      1.95 o
   1   0  12      125.49      105.51      5.91 o
   2   0  12      155.41      157.17      7.60 o
   3   0  12      191.05      175.80      7.28 o
   4   0  12      519.04      529.76     13.56 o
   5   0  12        1.03        4.87      4.06 o
   6   0  12       83.30       84.18      7.88 o
   7   0  12        1.24       -2.82      3.51 o
  -8   1  12       20.54        7.57      6.19 o
  -7   1  12        0.03       -0.34      5.16 o
  -6   1  12        3.10       -0.69      3.40 o
  -5   1  12       62.89       50.56      5.78 o
  -4   1  12       12.12       12.85      3.88 o
  -3   1  12      135.82      115.06      5.89 o
  -2   1  12        0.68        2.03      1.97 o
  -1   1  12      126.72      124.53      5.36 o
   0   1  12        0.74       -0.58      1.65 o
   1   1  12      135.60      114.67      6.53 o
   2   1  12        6.67        5.40      3.14 o
   3   1  12        3.03        4.39      3.49 o
   4   1  12       42.57       51.88      5.54 o
   5   1  12        0.27       -0.61      3.75 o
   6   1  12      111.37      116.60      7.84 o
  -8   2  12       57.17       47.80      8.60 o
  -7   2  12        2.64        2.06      3.40 o
  -6   2  12        3.07        1.92      3.30 o
  -5   2  12       25.26       30.61      7.22 o
  -4   2  12       45.07       31.98      7.91 o
  -3   2  12      894.72      848.37     22.12 o
  -2   2  12        2.65        0.96      2.05 o
  -1   2  12      506.08      403.95      8.04 o
   0   2  12      212.68      185.41     12.01 o
   1   2  12        6.51        9.60      3.13 o
   2   2  12      173.42      146.51      7.53 o
   3   2  12       44.73       39.15      5.44 o
   4   2  12       13.61       12.05      3.81 o
   5   2  12       31.13       30.63      6.81 o
   6   2  12       25.78       25.67      4.91 o
  -8   3  12       30.08       40.34      5.47 o
  -7   3  12        4.14        6.90      3.62 o
  -6   3  12        4.36       13.30      4.01 o
  -5   3  12       48.78       44.02      8.25 o
  -4   3  12      187.17      169.14      8.00 o
  -3   3  12        5.55        0.32      2.97 o
  -2   3  12       16.06        9.76      2.59 o
  -1   3  12      562.16      468.06     11.60 o
   0   3  12       40.81       40.20      5.58 o
   1   3  12        1.50       -0.40      2.60 o
   2   3  12      102.93      105.52      6.96 o
   3   3  12       27.21       34.74      5.37 o
   4   3  12        1.58        3.47      4.69 o
   5   3  12       41.48       40.94      5.75 o
   6   3  12       74.31       67.46      6.79 o
  -8   4  12        6.39       12.38      5.85 o
  -7   4  12        7.24        0.69      4.81 o
  -6   4  12       50.48       64.31      9.29 o
  -5   4  12        9.49        0.34      4.47 o
  -4   4  12       61.20       61.55      6.02 o
  -3   4  12        7.03        2.06      3.13 o
  -2   4  12        1.62       -0.55      2.62 o
  -1   4  12       26.56       22.72      3.72 o
   0   4  12       89.47       91.46      6.24 o
   1   4  12       10.50        9.83      3.36 o
   2   4  12        0.84        2.69      3.47 o
   3   4  12        0.48        0.08      4.13 o
   4   4  12       39.24       49.66      5.51 o
   5   4  12       10.05        5.45      4.12 o
  -8   5  12        5.39       11.69      5.85 o
  -7   5  12       13.81       19.60      6.53 o
  -6   5  12       59.88       37.83      7.91 o
  -5   5  12       86.78       84.60     10.66 o
  -4   5  12        1.91        1.99      3.22 o
  -3   5  12      306.73      282.19     11.15 o
  -2   5  12       32.33       19.72      4.54 o
  -1   5  12        6.25        6.72      3.33 o
   0   5  12       34.21       34.89      7.57 o
   1   5  12       17.78       20.29      4.63 o
   2   5  12        1.87        0.47      3.37 o
   3   5  12        1.65       -2.61      3.28 o
   4   5  12        5.71        4.49      3.78 o
  -8   6  12        4.34        7.91      5.85 o
  -7   6  12      137.26      138.59     13.76 o
  -6   6  12        5.63       10.32      5.85 o
  -5   6  12      103.93      109.71     12.38 o
  -4   6  12        3.28        4.58      3.47 o
  -3   6  12       58.11       43.20      8.25 o
  -2   6  12      190.81      184.60     20.46 o
  -1   6  12        5.05        4.63      3.12 o
   0   6  12       47.70       46.44      5.23 o
   1   6  12       10.59       11.15      4.13 o
   2   6  12       42.04       35.98      5.40 o
   3   6  12        2.08       -2.20      3.45 o
   4   6  12      159.17      171.29      9.85 o
  -7   7  12       25.17       17.88      6.88 o
  -6   7  12        7.87        0.34      5.16 o
  -5   7  12       42.72       35.42      8.25 o
  -4   7  12        2.56       -0.60      3.47 o
  -3   7  12        6.81        6.83      4.13 o
  -2   7  12       65.81       62.84      7.18 o
  -1   7  12       32.81       29.95      4.73 o
   0   7  12        8.52        8.01      3.62 o
   1   7  12       61.34       59.19      6.16 o
   2   7  12        3.20        0.19      3.54 o
   3   7  12       32.25       28.98      5.20 o
  -6   8  12       33.25        7.57      6.88 o
  -5   8  12       35.83       38.52      8.94 o
  -4   8  12        3.85        6.19      6.19 o
  -3   8  12        4.83        7.95      4.30 o
  -2   8  12      156.47      164.99     10.48 o
  -1   8  12        8.83        6.41      4.54 o
   0   8  12       15.80       20.86      4.69 o
   1   8  12        3.03       -0.41      3.82 o
   2   8  12       15.92       12.64     10.15 o
  -5   9  12       21.22       22.35      8.25 o
  -4   9  12      134.81      141.34     15.82 o
  -3   9  12        0.63        0.90      5.54 o
  -2   9  12        8.99       12.43      5.53 o
  -1   9  12       15.61       13.25     15.99 o
   0   9  12       16.67       14.40      8.25 o
   0 -10  13        0.00        0.03      5.78 o
   1 -10  13       38.28       41.93      8.51 o
   2 -10  13      108.16      127.35     12.39 o
   3 -10  13       72.27       79.64     10.42 o
  -2  -9  13        0.26       -5.28      9.29 o
  -1  -9  13        0.01        0.89      7.22 o
   0  -9  13        3.47        5.35      5.53 o
   1  -9  13        1.58       -4.56      5.04 o
   2  -9  13       47.89       62.19      9.10 o
   3  -9  13      134.31      111.25     11.78 o
   4  -9  13      401.83      490.41     27.51 o
  -3  -8  13        2.50       -3.47      5.09 o
  -2  -8  13        8.22        0.32     17.84 o
  -1  -8  13       22.57       13.87     11.97 o
   0  -8  13       21.95       29.81      7.28 o
   1  -8  13        0.51        4.47      5.35 o
   2  -8  13      103.40      111.29     11.40 o
   3  -8  13      171.41      190.72     16.85 o
   4  -8  13      203.37      186.34     11.13 o
   5  -8  13       19.27       28.07      6.10 o
  -4  -7  13       19.75       29.26     11.86 o
  -3  -7  13       18.76       -3.08     14.91 o
  -2  -7  13       28.99        2.45     15.47 o
  -1  -7  13       89.59       90.41     11.60 o
   0  -7  13       49.56       52.24      8.08 o
   1  -7  13       56.74       63.32      6.74 o
   2  -7  13      402.18      415.85     13.47 o
   3  -7  13       39.04       28.76      5.48 o
   4  -7  13       92.41       86.78     20.29 o
   5  -7  13        6.02        7.48      4.16 o
   6  -7  13        5.77        9.43      5.09 o
  -5  -6  13       61.62       82.31      8.84 o
  -4  -6  13        3.94        2.75      4.86 o
  -3  -6  13        4.34        3.61      5.04 o
  -2  -6  13       11.58       -1.74     11.84 o
  -1  -6  13       18.67       18.76      9.97 o
   0  -6  13       12.86       15.40      4.03 o
   1  -6  13      230.88      270.76     22.67 o
   2  -6  13      124.13      133.94      9.36 o
   3  -6  13       86.32       88.20      6.25 o
   4  -6  13       47.03       46.04      7.85 o
   5  -6  13        0.48        1.06      4.22 o
   6  -6  13       13.39       15.56      5.41 o
  -6  -5  13        3.47       -0.03      3.78 o
  -5  -5  13        0.10       -0.29      3.73 o
  -4  -5  13      198.37      213.73     22.25 o
  -3  -5  13        1.03       -2.28     11.32 o
  -2  -5  13        0.50        0.95      5.25 o
  -1  -5  13       51.94       39.24      9.46 o
   0  -5  13      124.81      122.31     11.00 o
   1  -5  13       16.74       14.87      4.32 o
   2  -5  13      175.62      176.69      7.60 o
   3  -5  13       53.33       54.30      5.06 o
   4  -5  13        7.33        7.42      5.47 o
   5  -5  13        6.17        3.32      3.87 o
   6  -5  13       17.18       23.52      6.53 o
  -6  -4  13       40.39       55.53      5.98 o
  -5  -4  13        7.46       11.07      4.22 o
  -4  -4  13        0.01       -2.10      3.44 o
  -3  -4  13        8.84        1.06      5.01 o
  -2  -4  13        7.59        6.53      4.86 o
  -1  -4  13       47.85       51.32      7.39 o
   0  -4  13      329.45      311.74     15.53 o
   1  -4  13       73.00       68.24      5.13 o
   2  -4  13       93.13       99.30      6.24 o
   3  -4  13       19.43       13.16      3.45 o
   4  -4  13        0.06        2.57      3.40 o
   5  -4  13        0.07       -1.76      3.46 o
   6  -4  13        4.13       -4.51      4.47 o
   7  -4  13       43.82       46.77     12.38 o
  -7  -3  13       23.85       23.11     10.83 o
  -6  -3  13       56.41       84.54      9.31 o
  -5  -3  13      153.82      184.65     12.17 o
  -4  -3  13      108.56      100.15     10.01 o
  -3  -3  13       23.60       23.56      4.67 o
  -2  -3  13       85.08       82.42      6.85 o
  -1  -3  13      113.72      120.21      7.00 o
   0  -3  13       47.75       45.94      5.21 o
   1  -3  13      379.18      380.37      9.88 o
   2  -3  13       27.29       28.54      3.96 o
   3  -3  13      147.78      139.48      7.39 o
   4  -3  13      287.41      296.21     11.54 o
   5  -3  13       17.09       18.10      4.50 o
   6  -3  13       91.32       80.31      8.18 o
   7  -3  13        6.69        0.83      4.63 o
  -7  -2  13        0.00        0.12      3.57 o
  -6  -2  13       79.97       86.36      6.63 o
  -5  -2  13       11.63       16.54      4.25 o
  -4  -2  13       55.96       62.97      5.99 o
  -3  -2  13        6.29        9.51      3.73 o
  -2  -2  13       47.51       53.12      4.38 o
  -1  -2  13       20.94       12.60      3.46 o
   0  -2  13      189.13      185.61      7.18 o
   1  -2  13      568.17      552.20     12.07 o
   2  -2  13       57.11       58.58      5.16 o
   3  -2  13      773.91      741.95     15.94 o
   4  -2  13        8.97       10.11      3.77 o
   5  -2  13       16.06       19.08      4.78 o
   6  -2  13       65.29       70.49     17.37 o
  -7  -1  13      111.92      123.01      9.21 o
  -6  -1  13       26.12       17.20      7.05 o
  -5  -1  13        0.71        3.71      3.88 o
  -4  -1  13       15.21        5.33      8.77 o
  -3  -1  13       35.29       29.79     10.49 o
  -2  -1  13        2.76        2.89      2.64 o
  -1  -1  13        4.39        4.42      3.23 o
   0  -1  13        0.00       -1.54      2.70 o
   1  -1  13        4.50       -1.61      3.62 o
   2  -1  13        8.11        6.08      3.24 o
   3  -1  13       95.49       92.14      6.23 o
   4  -1  13       14.58       15.11      6.82 o
   5  -1  13       59.14       53.48      8.94 o
   6  -1  13       16.09       13.49      5.53 o
  -7   0  13       96.45      116.54      8.91 o
  -6   0  13      164.33      179.40     10.08 o
  -5   0  13        8.18        9.71      4.30 o
  -4   0  13       55.44       49.94      6.45 o
  -3   0  13        0.06       -1.71      3.37 o
  -2   0  13        5.76        4.69      2.60 o
  -1   0  13      248.07      227.63      7.24 o
   0   0  13       35.01       27.62      4.21 o
   1   0  13      332.88      280.11      9.62 o
   2   0  13       30.59       27.91      4.07 o
   3   0  13       44.77       47.48      6.97 o
   4   0  13        2.29       -1.90      3.26 o
   5   0  13        9.08       12.27      4.52 o
   6   0  13       22.87       20.19      5.00 o
  -8   1  13        9.52        8.25      7.22 o
  -7   1  13       24.58       24.42      8.25 o
  -6   1  13        1.50       -0.18      3.62 o
  -5   1  13        6.29        4.77      4.13 o
  -4   1  13        4.87        4.34      3.87 o
  -3   1  13       19.43        6.84      2.81 o
  -2   1  13       14.89       11.85      3.94 o
  -1   1  13      102.92       74.24      9.23 o
   0   1  13      105.34       93.65      8.89 o
   1   1  13      228.51      197.97     10.18 o
   2   1  13       74.31       72.27      6.23 o
   3   1  13        1.41        4.81      4.05 o
   4   1  13        6.63       -0.43      4.23 o
   5   1  13        5.94        5.56      5.67 o
   6   1  13       32.95       32.18      8.55 o
  -8   2  13        5.59        9.63      7.22 o
  -7   2  13       15.61        8.94      6.88 o
  -6   2  13       13.62        5.85      5.85 o
  -5   2  13       59.14       62.59     10.66 o
  -4   2  13        8.06        6.19      5.85 o
  -3   2  13        0.19        0.42      4.13 o
  -2   2  13        6.04        4.20      3.43 o
  -1   2  13      251.87      192.96     10.61 o
   0   2  13        4.14       -1.54      2.92 o
   1   2  13      114.85      100.35      6.95 o
   2   2  13      127.47      132.58      8.08 o
   3   2  13       40.33       47.65      7.39 o
   4   2  13        0.18        0.08      3.44 o
   5   2  13        7.64       11.16      4.04 o
  -8   3  13        0.08       -0.34      5.50 o
  -7   3  13       15.66       18.91      7.22 o
  -6   3  13       30.08       25.11      7.57 o
  -5   3  13        3.24        0.69      5.50 o
  -4   3  13        0.75       -0.34      5.16 o
  -3   3  13        2.95        3.06      3.22 o
  -2   3  13      124.26       97.26      7.95 o
  -1   3  13        1.55       -0.40      5.77 o
   0   3  13       24.78       24.16      4.26 o
   1   3  13       74.31       49.41      5.24 o
   2   3  13       34.08       25.62      5.12 o
   3   3  13        5.29        2.82      4.99 o
   4   3  13        3.62        7.39      3.83 o
   5   3  13        1.22        5.78      3.87 o
  -7   4  13        9.61        8.25      5.85 o
  -6   4  13       78.76       79.44     11.00 o
  -5   4  13       50.30       37.83      8.60 o
  -4   4  13       38.96       27.17      7.91 o
  -3   4  13        4.02        4.79      3.55 o
  -2   4  13       10.27        6.13      3.75 o
  -1   4  13       18.54        7.06      3.38 o
   0   4  13      498.71      452.21     16.45 o
   1   4  13        7.53        4.05      3.83 o
   2   4  13        4.30        1.20      6.53 o
   3   4  13       19.58       27.17      5.20 o
   4   4  13        0.30       -1.61      3.36 o
  -7   5  13        2.20        5.85      5.85 o
  -6   5  13        0.21        2.41      5.50 o
  -5   5  13       10.73       25.45      7.91 o
  -4   5  13        0.32        6.19      6.53 o
  -3   5  13       12.77       12.55      4.20 o
  -2   5  13       52.30       54.12      6.68 o
  -1   5  13        7.50        7.21      7.57 o
   0   5  13       21.53       22.58      4.49 o
   1   5  13        0.37       -1.11      6.19 o
   2   5  13       10.78       15.04      4.45 o
   3   5  13       70.44       76.76      6.83 o
   4   5  13        2.88       -1.14      4.89 o
  -7   6  13       72.92       74.63     11.35 o
  -6   6  13        2.18        3.10      5.50 o
  -5   6  13       67.65       90.10     12.72 o
  -4   6  13        6.66        8.94      6.88 o
  -3   6  13        6.68        7.03      4.13 o
  -2   6  13      135.29      135.28      9.98 o
  -1   6  13       13.73        1.72      5.85 o
   0   6  13       56.71       56.72      6.80 o
   1   6  13       69.43       68.76      7.34 o
   2   6  13       28.89       29.34      5.06 o
   3   6  13        6.70        4.59      3.86 o
  -6   7  13        0.71        0.69      6.19 o
  -5   7  13       18.58       19.60      8.25 o
  -4   7  13       28.88       26.14      8.94 o
  -3   7  13       73.48       89.06      8.50 o
  -2   7  13       22.92       15.08      5.20 o
  -1   7  13        2.46        1.38      4.81 o
   0   7  13        0.03        2.31      4.13 o
   1   7  13        0.01       -2.44      3.60 o
   2   7  13        1.38       -0.29      3.99 o
  -5   8  13       11.98        8.60      7.91 o
  -4   8  13        3.33        5.16      7.57 o
  -3   8  13        2.94        2.45      4.54 o
  -2   8  13      119.32      139.64     10.99 o
  -1   8  13      116.33      157.87     11.57 o
   0   8  13       18.65       12.06      5.70 o
   1   8  13        0.08        2.59      4.64 o
  -3   9  13       30.30       27.11      6.26 o
  -2   9  13        0.47        2.88      5.12 o
  -1  -9  14        5.57        4.26      6.02 o
   0  -9  14        4.10       12.78      6.69 o
   1  -9  14       55.38       72.28     10.18 o
   2  -9  14        0.15        8.00      6.36 o
   3  -9  14       12.18        7.22      9.63 o
  -2  -8  14        0.58       -1.38      5.33 o
  -1  -8  14        1.65       -9.86     11.56 o
   0  -8  14       30.22       41.36      8.26 o
   1  -8  14       12.02       25.04      7.25 o
   2  -8  14        0.15       -3.10      5.84 o
   3  -8  14       49.83       48.32      6.19 o
   4  -8  14        1.89        0.61      4.83 o
  -3  -7  14        0.55        2.29      5.28 o
  -2  -7  14       12.25        7.70     18.21 o
  -1  -7  14        6.75        8.78      6.36 o
   0  -7  14       58.25       69.66      9.79 o
   1  -7  14       53.66       64.85      6.94 o
   2  -7  14       15.83        8.12      4.51 o
   3  -7  14       26.58       21.07      5.13 o
   4  -7  14        8.00        6.28      6.19 o
   5  -7  14       20.93       19.73      8.43 o
  -4  -6  14        2.21        4.56      5.68 o
  -3  -6  14       35.80       28.55     23.83 o
  -2  -6  14        8.70        7.74      7.57 o
  -1  -6  14        0.50       -1.81      4.98 o
   0  -6  14       14.48       15.00      7.22 o
   1  -6  14       39.93       32.68      5.18 o
   2  -6  14       29.96       22.37      4.85 o
   3  -6  14        0.12       -1.84      3.68 o
   4  -6  14        0.03        0.63      4.20 o
   5  -6  14        9.35        2.22      3.63 o
  -5  -5  14       11.88       13.65      6.02 o
  -4  -5  14      130.58      151.57     14.10 o
  -3  -5  14      309.98      299.60     22.93 o
  -2  -5  14       41.78       44.25      7.88 o
  -1  -5  14       27.93       43.81      8.08 o
   0  -5  14       21.32       20.56      4.54 o
   1  -5  14        4.91        1.39      3.73 o
   2  -5  14       15.48       26.97      4.92 o
   3  -5  14       21.38       20.99      7.79 o
   4  -5  14       35.80       42.01      5.79 o
   5  -5  14       49.04       48.33      6.19 o
   6  -5  14       70.03       67.13      8.26 o
  -6  -4  14        1.40        1.69      5.53 o
  -5  -4  14       35.70       60.32     12.55 o
  -4  -4  14        5.81       10.58      5.95 o
  -3  -4  14        1.05       -2.66      4.98 o
  -2  -4  14       98.98      104.94     10.80 o
  -1  -4  14       19.01        4.05      5.02 o
   0  -4  14        0.28        0.40      3.24 o
   1  -4  14        6.92        4.96      3.53 o
   2  -4  14       16.10       13.41      4.28 o
   3  -4  14       70.75       78.64      6.65 o
   4  -4  14       37.84       45.50      6.14 o
   5  -4  14       90.29      101.02      8.04 o
   6  -4  14        1.34        1.77      4.95 o
  -6  -3  14        0.11       -3.53      5.19 o
  -5  -3  14       68.96       76.75      9.15 o
  -4  -3  14        2.56       -2.76      4.98 o
  -3  -3  14        8.46       17.20      6.31 o
  -2  -3  14        5.88        0.34      5.22 o
  -1  -3  14       18.89       15.98      3.96 o
   0  -3  14        5.37        7.08      4.82 o
   1  -3  14       37.68       46.41      5.42 o
   2  -3  14       34.37       27.31      4.20 o
   3  -3  14      154.78      128.68      7.36 o
   4  -3  14        0.76        0.93      4.24 o
   5  -3  14       18.37       15.54      4.67 o
   6  -3  14       10.95        0.44      5.16 o
  -6  -2  14       68.01       86.92      9.47 o
  -5  -2  14       25.96       32.19      7.17 o
  -4  -2  14        8.27        8.49      5.58 o
  -3  -2  14        8.46       15.96      7.05 o
  -2  -2  14       12.12       12.84      5.95 o
  -1  -2  14        4.78        9.26      3.36 o
   0  -2  14       15.29       10.47      3.67 o
   1  -2  14        0.32        0.64      2.92 o
   2  -2  14        9.33        7.30      3.39 o
   3  -2  14       57.40       53.46      5.91 o
   4  -2  14        3.64        0.32      9.57 o
   5  -2  14       29.84       31.99     12.04 o
   6  -2  14        0.02       -3.86      6.88 o
  -7  -1  14      160.32      202.86     13.49 o
  -6  -1  14       23.99       18.57      8.94 o
  -5  -1  14        2.11       11.69      7.91 o
  -4  -1  14       20.53       24.07      9.29 o
  -3  -1  14       36.33       25.45      9.63 o
  -2  -1  14       11.13       11.28      3.72 o
  -1  -1  14        1.61       13.45      4.20 o
   0  -1  14       10.34       12.33      3.87 o
   1  -1  14        6.75        3.34      2.98 o
   2  -1  14        9.62        4.62      3.41 o
   3  -1  14       17.32       26.38      4.97 o
   4  -1  14       42.39       32.81      5.40 o
   5  -1  14       63.45       50.21      7.00 o
   6  -1  14       14.63       15.20      5.72 o
  -7   0  14       32.32       22.35      8.60 o
  -6   0  14       17.25       21.67      8.94 o
  -5   0  14        1.94       10.66      7.22 o
  -4   0  14      107.27       71.88     12.72 o
  -3   0  14       11.47        1.03      7.22 o
  -2   0  14       61.25       42.11      6.02 o
  -1   0  14        2.75        6.44      3.89 o
   0   0  14       59.28       48.99      6.46 o
   1   0  14      198.09      174.15      8.60 o
   2   0  14        0.60        0.33      3.00 o
   3   0  14       19.50       16.12      4.35 o
   4   0  14        0.99       -2.77      3.32 o
   5   0  14        0.02        4.19      4.47 o
  -7   1  14        0.02        0.34      6.88 o
  -6   1  14       46.72       39.55      9.97 o
  -5   1  14       45.94       41.96      9.97 o
  -4   1  14       23.68       14.10      8.25 o
  -3   1  14       14.87       10.66      7.22 o
  -2   1  14       22.26       15.44      4.99 o
  -1   1  14        1.34       -2.77      3.35 o
   0   1  14       10.59        6.47      3.51 o
   1   1  14        4.26        0.54      3.45 o
   2   1  14       88.74      100.75      7.49 o
   3   1  14        0.46       -7.38      3.69 o
   4   1  14       53.03       46.56      5.94 o
   5   1  14        9.93        8.90     11.52 o
  -7   2  14       29.04       28.54      8.60 o
  -6   2  14       10.95       14.10      7.22 o
  -5   2  14        1.23        3.78      6.53 o
  -4   2  14       23.05       22.70      8.25 o
  -3   2  14      101.79       83.22     13.41 o
  -2   2  14        4.66        3.76      3.69 o
  -1   2  14        6.95        8.25      4.64 o
   0   2  14       29.46       23.75      4.46 o
   1   2  14       42.82       38.17      5.18 o
   2   2  14       18.52       13.52      4.52 o
   3   2  14       47.17       43.69      6.51 o
   4   2  14       22.09       26.71      5.95 o
   5   2  14        1.20        0.27      4.00 o
  -7   3  14        9.39       25.11      8.94 o
  -6   3  14       21.70       14.10      7.91 o
  -5   3  14       41.45       51.59     10.66 o
  -4   3  14        1.53       -5.50      6.53 o
  -3   3  14       18.97       20.29      8.60 o
  -2   3  14        0.64        3.21      3.80 o
  -1   3  14       87.10       74.63     13.58 o
   0   3  14        3.00        5.47      3.97 o
   1   3  14       15.31       14.18      4.24 o
   2   3  14       78.30      111.10     16.85 o
   3   3  14       59.78       51.25      7.00 o
   4   3  14       31.46       27.58      6.15 o
  -7   4  14        0.35        2.41      6.53 o
  -6   4  14        1.66       16.16      7.57 o
  -5   4  14        2.38        4.81      6.88 o
  -4   4  14        6.90        9.97      7.57 o
  -3   4  14        0.17       -1.33      3.54 o
  -2   4  14       46.16       41.81      6.30 o
  -1   4  14        0.60       -5.54      2.77 o
   0   4  14       20.39       24.56      8.40 o
   1   4  14       25.34       20.77      5.02 o
   2   4  14       74.99       88.10     15.82 o
   3   4  14       21.92       18.23      5.28 o
   4   4  14       40.66       50.50      6.40 o
  -6   5  14       60.02       82.54     12.38 o
  -5   5  14        0.65        4.13      6.88 o
  -4   5  14       71.45       90.10     13.76 o
  -3   5  14        6.85        8.47      4.26 o
  -2   5  14        4.56        5.09      4.81 o
  -1   5  14        1.66       -1.75      3.58 o
   0   5  14        4.05       10.33      4.95 o
   1   5  14      137.71      167.52     10.80 o
   2   5  14        2.38       -3.02      4.99 o
   3   5  14        0.06        1.54      5.71 o
  -6   6  14        3.83        2.06      6.88 o
  -5   6  14        1.62       -4.81      6.19 o
  -4   6  14       49.18       46.08     11.00 o
  -3   6  14        0.00        1.41      4.64 o
  -2   6  14        8.38       16.28      5.21 o
  -1   6  14       20.79       22.14      5.83 o
   0   6  14       58.25       64.31      9.97 o
   1   6  14       54.31       74.32      7.93 o
   2   6  14        0.01        2.62      3.90 o
  -5   7  14      132.43      149.94     17.20 o
  -4   7  14       87.24      105.23     15.48 o
  -3   7  14      138.94      136.87     17.54 o
  -2   7  14       16.36       21.11     12.55 o
  -1   7  14      138.83      172.64     15.48 o
   0   7  14       13.86       23.39      7.22 o
   1   7  14        5.30        6.63      5.09 o
  -3   8  14        1.87        2.06      8.60 o
  -2   8  14       58.38       95.61     12.38 o
  -1  -8  15       64.07       77.90     10.56 o
   0  -8  15        4.96        1.27      6.27 o
   1  -8  15        4.20       14.85      7.10 o
   2  -8  15        3.72       12.16      7.15 o
  -2  -7  15       91.74       95.86     10.87 o
  -1  -7  15      228.09      261.52     17.23 o
   0  -7  15        5.63       14.01      7.04 o
   1  -7  15       61.71       75.74     10.66 o
   2  -7  15       14.09        9.53      5.41 o
   3  -7  15       16.83       19.71      5.88 o
   4  -7  15       21.13       28.80      6.72 o
  -3  -6  15       66.76       80.33     22.53 o
  -2  -6  15        2.86        0.43      5.71 o
  -1  -6  15       15.17       19.01      6.76 o
   0  -6  15       31.75       37.43      8.01 o
   1  -6  15       22.25       23.09      5.05 o
   2  -6  15       15.00       15.94      4.59 o
   3  -6  15        0.27        2.06      4.58 o
   4  -6  15       16.98       22.67      5.97 o
  -4  -5  15        1.40       -4.79      5.44 o
  -3  -5  15       78.41      106.61     11.40 o
  -2  -5  15        8.60       14.71      6.45 o
  -1  -5  15        9.41       16.16      6.57 o
   0  -5  15        1.99        6.75      6.02 o
   1  -5  15        4.02        1.01      3.66 o
   2  -5  15        9.17       13.15      4.59 o
   3  -5  15      153.74      192.48     11.70 o
   4  -5  15       20.34       24.71     11.69 o
   5  -5  15      221.93      243.10     13.68 o
  -5  -4  15       18.45       36.35      7.83 o
  -4  -4  15       10.38        9.26      6.27 o
  -3  -4  15        3.38        8.77      5.82 o
  -2  -4  15        6.80        9.13      7.39 o
  -1  -4  15       26.98       28.26      9.29 o
   0  -4  15        2.36        2.50      3.82 o
   1  -4  15        7.51       11.00      4.28 o
   2  -4  15       32.95       35.00      9.10 o
   3  -4  15        4.59        0.99      4.11 o
   4  -4  15        5.88        6.61      4.28 o
   5  -4  15       70.78       78.74      7.53 o
  -5  -3  15      140.05      177.37     13.51 o
  -4  -3  15        0.03        4.62      5.95 o
  -3  -3  15       35.70       38.83      7.78 o
  -2  -3  15       44.66       63.22      9.23 o
  -1  -3  15        0.38       -2.11      5.19 o
   0  -3  15        4.91       -0.01      3.40 o
   1  -3  15        5.10        4.78      3.96 o
   2  -3  15       14.56       18.31      4.68 o
   3  -3  15        9.19        7.70      4.05 o
   4  -3  15        0.28        2.64      4.22 o
   5  -3  15       16.60       14.49      8.94 o
  -6  -2  15        2.19        4.07      5.95 o
  -5  -2  15      111.04      140.71     12.26 o
  -4  -2  15      202.52      247.69     17.37 o
  -3  -2  15      131.93      153.18     19.09 o
  -2  -2  15        4.47        6.94      5.71 o
  -1  -2  15       31.64       30.74      4.92 o
   0  -2  15       13.10       21.93      5.04 o
   1  -2  15       11.71       12.58      4.41 o
   2  -2  15        1.36        5.54      3.96 o
   3  -2  15      167.73      173.68      9.39 o
   4  -2  15        1.00       -2.47      4.06 o
   5  -2  15       29.52       20.02      6.17 o
  -6  -1  15        2.49        3.02      5.95 o
  -5  -1  15       39.33       47.11     12.04 o
  -4  -1  15        0.03       -2.06      6.88 o
  -3  -1  15       10.90        8.25      8.94 o
  -2  -1  15        0.57        2.41      7.57 o
  -1  -1  15       99.28      108.10     14.27 o
   0  -1  15        7.33       11.76      4.21 o
   1  -1  15       25.67       30.06      5.35 o
   2  -1  15        3.06        4.52      4.96 o
   3  -1  15        1.01        4.74      4.64 o
   4  -1  15       76.45       99.82      8.17 o
   5  -1  15       16.05       27.70      6.49 o
  -6   0  15       87.77       71.88     13.41 o
  -5   0  15       18.40       26.82     10.32 o
  -4   0  15       14.71       16.85      8.60 o
  -3   0  15      110.83      128.28     17.20 o
  -2   0  15       39.88       47.80     12.38 o
  -1   0  15       19.48       22.55      5.26 o
   0   0  15       20.35       23.37      5.52 o
   1   0  15       38.76       39.22      6.67 o
   2   0  15        1.82        3.25      3.55 o
   3   0  15        6.90        9.57      4.21 o
   4   0  15        2.33       -6.20      4.62 o
   5   0  15        7.90        4.12      6.88 o
  -6   1  15       91.89      139.63     17.20 o
  -5   1  15       42.88       45.40     11.69 o
  -4   1  15       47.74       59.15     11.69 o
  -3   1  15        5.81        6.19      8.25 o
  -2   1  15        2.04       -0.75      4.13 o
  -1   1  15        1.14       -2.96      3.66 o
   0   1  15      109.48      115.41      9.58 o
   1   1  15       31.01       24.75      5.62 o
   2   1  15        1.47       -3.02      3.75 o
   3   1  15       32.88       45.48     10.60 o
   4   1  15      127.01      166.42     11.40 o
  -6   2  15       36.61       33.70     10.66 o
  -5   2  15       52.05       57.78     12.04 o
  -4   2  15        7.06        7.57      8.25 o
  -3   2  15        1.54       -8.94      6.88 o
  -2   2  15       90.67       88.95      8.52 o
  -1   2  15        4.46        9.58      4.58 o
   0   2  15       10.88        4.76      9.29 o
   1   2  15        0.40       -3.50      4.99 o
   2   2  15       23.63       19.06      5.60 o
   3   2  15       12.86        8.43      4.70 o
   4   2  15       10.91       25.15      6.28 o
  -6   3  15      100.89      114.18     15.48 o
  -5   3  15       67.60       76.35     13.41 o
  -4   3  15        0.78        6.53      7.57 o
  -3   3  15        5.98        6.88      8.60 o
  -2   3  15        0.48        1.92      4.81 o
  -1   3  15        4.30        0.81      4.20 o
   0   3  15        1.39        1.15      4.24 o
   1   3  15       46.48       29.92      7.57 o
   2   3  15       30.70       74.12     14.79 o
   3   3  15       49.78       57.78      7.77 o
  -6   4  15       80.19      100.42     14.79 o
  -5   4  15        0.28       -6.53      6.88 o
  -4   4  15        6.10       25.11      9.63 o
  -3   4  15       41.36       49.52     11.69 o
  -2   4  15      106.11      114.51      9.61 o
  -1   4  15       29.83       33.12      6.30 o
   0   4  15       11.33       13.19      8.77 o
   1   4  15       18.99       28.89      7.57 o
   2   4  15       28.33       32.90      6.17 o
   3   4  15       35.37       36.80      8.60 o
  -5   5  15       11.96       20.63      9.29 o
  -4   5  15        0.81       -4.47      7.22 o
  -3   5  15       46.81       37.83     11.69 o
  -2   5  15      119.53      166.46     10.93 o
  -1   5  15        2.37        1.47      4.51 o
   0   5  15       37.04       60.53      9.97 o
   1   5  15      129.54      133.43     13.76 o
   2   5  15        6.75        3.62      4.87 o
  -5   6  15        4.08        4.81      7.91 o
  -4   6  15       99.76       99.73     15.48 o
  -3   6  15        1.01        0.00      8.94 o
  -2   6  15       79.84      102.16      9.92 o
  -1   6  15        1.85       -5.85      4.47 o
   0   6  15      193.98      234.54     16.51 o
  -2   7  15        7.93        5.16      6.53 o
   0  -7  16       12.32       20.62      7.88 o
   1  -7  16        3.20        7.98      7.28 o
  -2  -6  16       12.84        6.40      7.10 o
  -1  -6  16        9.23        7.54      6.76 o
   0  -6  16       12.35        4.88      6.28 o
   1  -6  16        1.97       -0.86      6.80 o
   2  -6  16       32.48       29.90      5.96 o
   3  -6  16        0.08       -0.87      4.83 o
  -3  -5  16      161.79      183.27     20.12 o
  -2  -5  16       27.80       57.60     17.88 o
  -1  -5  16        4.09        5.57      6.28 o
   0  -5  16       36.54       47.56      9.30 o
   1  -5  16        0.50       -0.40      3.86 o
   2  -5  16        4.06       12.00      4.85 o
   3  -5  16        4.75        8.03      4.78 o
  -4  -4  16        1.68       -5.69      6.20 o
  -3  -4  16        0.85        3.10      6.57 o
  -2  -4  16      206.64      251.11     17.04 o
  -1  -4  16       41.19       50.80      9.48 o
   0  -4  16       16.51       20.76      7.49 o
   1  -4  16       66.14       67.15      7.16 o
   2  -4  16        0.52        3.21      4.21 o
   3  -4  16        4.35        0.81      5.21 o
   4  -4  16        2.97        7.53      4.82 o
  -4  -3  16       32.83       48.23     12.90 o
  -3  -3  16        9.77        6.07      6.66 o
  -2  -3  16        9.01        7.41      6.45 o
  -1  -3  16       15.23       19.32      7.41 o
   0  -3  16       16.98       22.03      5.76 o
   1  -3  16       18.14       10.83      6.28 o
   2  -3  16        8.04       13.58      4.84 o
   3  -3  16        1.77        1.28      4.78 o
   4  -3  16        0.95        4.48      5.09 o
  -5  -2  16        0.00        0.32      6.27 o
  -4  -2  16       97.92      110.08     11.85 o
  -3  -2  16        3.96        8.20      6.68 o
  -2  -2  16      116.11      154.85     13.85 o
  -1  -2  16       24.82       17.97      7.25 o
   0  -2  16        2.21        1.17      3.63 o
   1  -2  16        0.70       -2.38      3.80 o
   2  -2  16        5.35        6.17      5.00 o
   3  -2  16        0.29       -1.24      4.08 o
   4  -2  16        5.20       13.54      5.88 o
  -5  -1  16        3.12        6.80      6.80 o
  -4  -1  16       35.30       33.01     12.04 o
  -3  -1  16       20.93       30.61     11.00 o
  -2  -1  16       47.32       72.81     10.09 o
  -1  -1  16        5.65       18.74      7.54 o
   0  -1  16       12.72       16.63      4.68 o
   1  -1  16       12.71       18.40      4.90 o
   2  -1  16        7.04       11.46      8.25 o
   3  -1  16        5.70        8.04      5.35 o
   4  -1  16       69.01       88.87      8.13 o
  -5   0  16       11.55       28.89     11.69 o
  -4   0  16      179.30      166.45     20.29 o
  -3   0  16       64.62       65.00     14.10 o
  -2   0  16       13.63       10.32      9.63 o
  -1   0  16        3.17        5.77      6.36 o
   0   0  16        7.60       13.99      5.23 o
   1   0  16        0.01       -1.95      3.74 o
   2   0  16       74.89       74.36     13.07 o
   3   0  16       66.13       74.20      9.10 o
  -5   1  16       14.54       11.35      9.29 o
  -4   1  16       58.09       68.78     13.76 o
  -3   1  16       59.69       93.54     15.82 o
  -2   1  16        1.50        3.10      8.94 o
  -1   1  16        0.45        0.63      4.37 o
   0   1  16        0.17       -2.04      4.03 o
   1   1  16       53.03       59.32      7.70 o
   2   1  16        3.97       12.85      5.16 o
   3   1  16        0.00       -1.81      6.42 o
  -5   2  16       25.49       33.70     11.00 o
  -4   2  16       50.66       90.45     15.82 o
  -3   2  16        0.22       -4.81      7.91 o
  -2   2  16       14.19       22.01     10.66 o
  -1   2  16       43.19       45.90      7.03 o
   0   2  16      104.02      130.38     11.04 o
   1   2  16       11.60       16.85      6.88 o
   2   2  16       40.16       47.11      9.29 o
   3   2  16      117.72      117.88     12.14 o
  -5   3  16      103.15      116.93     17.54 o
  -4   3  16       39.95       18.23     10.32 o
  -3   3  16       29.38       41.61     12.72 o
  -2   3  16       11.55        1.38      9.97 o
  -1   3  16       16.68       12.83      5.20 o
   0   3  16      109.04       97.85      9.86 o
   1   3  16       34.75       33.70      8.25 o
   2   3  16       71.75       76.00     11.00 o
  -4   4  16       38.85       63.97     13.76 o
  -3   4  16        9.94       16.51     10.66 o
  -2   4  16       17.31       29.92     11.35 o
  -1   4  16        0.04        1.38      4.51 o
   0   4  16       33.71       40.24      8.94 o
   1   4  16        0.37       -3.10      5.50 o
  -4   5  16        3.26       -2.75      8.60 o
  -3   5  16       96.43      105.58     17.88 o
  -2   5  16        3.95       -4.13      9.29 o
  -1   5  16        6.06        1.38      5.16 o
   0   5  16       34.91       48.83      9.63 o
  -1  -5  17        1.07        6.56      7.25 o
   0  -5  17       88.58       87.88     12.38 o
   1  -5  17        0.08       -2.73      6.71 o
  -2  -4  17      149.60      158.73     14.71 o
  -1  -4  17       77.41       64.71     10.87 o
   0  -4  17      104.00      161.33     19.60 o
   1  -4  17       84.81      100.13     12.37 o
   2  -4  17       18.07       26.35      6.55 o
  -3  -3  17       27.64       24.76      8.27 o
  -2  -3  17       14.54       16.27      7.83 o
  -1  -3  17        2.50        1.38      6.80 o
   0  -3  17        7.06        4.94      9.11 o
   1  -3  17        5.30        1.31      4.56 o
   2  -3  17       13.95        4.01      5.47 o
  -3  -2  17        1.58       -6.02      6.08 o
  -2  -2  17      535.56      696.99     25.86 o
  -1  -2  17       32.01       29.38      8.66 o
   0  -2  17      188.30      224.19     17.53 o
   1  -2  17       26.12       38.69      6.17 o
   2  -2  17       33.69       38.09      7.38 o
  -4  -1  17       21.99       22.77      8.39 o
  -3  -1  17       20.21        5.80     12.72 o
  -2  -1  17       13.33       24.71      8.50 o
  -1  -1  17       30.52       32.21      9.06 o
   0  -1  17       13.13       19.38      5.38 o
   1  -1  17        3.72        2.98      5.13 o
   2  -1  17        5.71        8.47      5.83 o
  -4   0  17       66.38       70.84     15.82 o
  -3   0  17       17.23       22.01     11.69 o
  -2   0  17        4.66       23.39     12.38 o
  -1   0  17       13.44       16.51     10.66 o
   0   0  17       94.53      110.43      9.00 o
   1   0  17       98.57      117.64     10.87 o
   2   0  17      150.55      173.62     13.16 o
  -4   1  17      247.13      331.52     26.14 o
  -3   1  17        2.25       10.32      9.63 o
  -2   1  17       39.89       53.31     14.79 o
  -1   1  17        3.41        3.78     10.66 o
   0   1  17       12.91       20.07      6.24 o
   1   1  17        6.25       11.35      6.88 o
   2   1  17       51.04       45.12     10.66 o
  -4   2  17        2.66       -2.75      8.94 o
  -3   2  17       28.96       37.49     13.07 o
  -2   2  17       10.36        3.78     10.32 o
  -1   2  17       40.41       58.46     15.82 o
   0   2  17       11.41       16.85      6.19 o
   1   2  17        1.59        3.78      5.85 o
  -3   3  17       11.91        6.19     10.66 o
  -2   3  17       49.98       67.75     15.48 o
  -1   3  17       31.25       36.80     14.10 o
   0   3  17       14.96       19.26      7.57 o
 
